# Supplementary material for: Inherited determinants of early recurrent somatic mutations in prostate cancer
Source: Nat Commun. 2017 Jun 29;8:48. doi: 10.1038/s41467-017-00046-0 (PMC5491529; doi:10.1038/s41467-017-00046-0)
Supplement: Supplementary file 2 — Supplementary Data 1 [file 41467_2017_46_MOESM2_ESM.xlsx]

## Sheet: Sheet1
Supplementary Data 1: List of DNA repair genes
Gene name	Description	Chromosome location	DNA repair pathway
UNG	U	12q24.11	Base excision repair (BER) - DNA glycosylases: major altered base released
SMUG1	U	12q13.13	Base excision repair (BER) - DNA glycosylases: major altered base released
MBD4	U or T opposite G at CpG sequences	3q21.3	Base excision repair (BER) - DNA glycosylases: major altered base released
TDG	U, T or ethenoC opposite G	12q23.3	Base excision repair (BER) - DNA glycosylases: major altered base released
OGG1	8-oxoG opposite C	3p25.3	Base excision repair (BER) - DNA glycosylases: major altered base released
MUTYH|MYH	A opposite 8-oxoG	1p34.1	Base excision repair (BER) - DNA glycosylases: major altered base released
NTHL1|NTH1	Ring-saturated or fragmented pyrimidines	16p13.3	Base excision repair (BER) - DNA glycosylases: major altered base released
MPG	3-meA, ethenoA, hypoxanthine	16p13.3	Base excision repair (BER) - DNA glycosylases: major altered base released
NEIL1	Removes thymine glycol	15q24.2	Base excision repair (BER) - DNA glycosylases: major altered base released
NEIL2	Removes oxidative products of pyrimidines	8p23.1	Base excision repair (BER) - DNA glycosylases: major altered base released
NEIL3	Removes oxidative products of pyrimidines	4q34.3	Base excision repair (BER) - DNA glycosylases: major altered base released
APEX1|APE1	AP endonuclease	14q11.2	Base excision repair (BER) - Other BER and strand break joining factors
APEX2	AP endonuclease	Xp11.21	Base excision repair (BER) - Other BER and strand break joining factors
LIG3	DNA Ligase III	17q12	Base excision repair (BER) - Other BER and strand break joining factors
XRCC1	LIG3 accessory factor	19q13.31	Base excision repair (BER) - Other BER and strand break joining factors
PNKP	Converts some DNA breaks to ligatable ends	19q13.33	Base excision repair (BER) - Other BER and strand break joining factors
APLF|C2orf13	Accessory factor for DNA end-joining	2p13.3	Base excision repair (BER) - Other BER and strand break joining factors
PARP1|ADPRT	Protects strand interruptions	1q42.12	Base excision repair (BER) - Poly(ADP-ribose) polymerase (PARP) enzymes that bind to DNA
PARP2|ADPRTL2	PARP-like enzyme	14q11.2	Base excision repair (BER) - Poly(ADP-ribose) polymerase (PARP) enzymes that bind to DNA
PARP3|ADPRTL3	PARP-like enzyme	3p21.1	Base excision repair (BER) - Poly(ADP-ribose) polymerase (PARP) enzymes that bind to DNA
MGMT	O6-meG alkyltransferase	10q26.3	Direct reversal of damage
ALKBH2|ABH2	1-meA dioxygenase	12q24.11	Direct reversal of damage
ALKBH3|DEPC1	1-meA dioxygenase	11p11.2	Direct reversal of damage
TDP1	Removes 3'-tyrosylphosphate and 3'-phosphoglycolate from DNA; human disorder SCAN1	14q32.11	Repair of DNA-topoisomerase crosslinks
TDP2|TTRAP	5'- and 3'-tyrosyl DNA phosphodiesterase	6p22.3	Repair of DNA-topoisomerase crosslinks
MSH2	Mismatch (MSH2-MSH6) and loop (MSH2-MSH3) recognition	2p21	Mismatch excision repair (MMR)
MSH3	Mismatch (MSH2-MSH6) and loop (MSH2-MSH3) recognition	5q14.1	Mismatch excision repair (MMR)
MSH6	Mismatch (MSH2-MSH6) and loop (MSH2-MSH3) recognition	2p16.3	Mismatch excision repair (MMR)
MLH1	MutL homologs, forming heterodimer	3p22.3	Mismatch excision repair (MMR)
PMS2	MutL homologs, forming heterodimer	7p22.1	Mismatch excision repair (MMR)
MSH4	MutS homologs specialized for meiosis	1p31.1	Mismatch excision repair (MMR)
MSH5	MutS homologs specialized for meiosis	6p21.33	Mismatch excision repair (MMR)
MHL3	MutL homologs of unknown function	14q24.3	Mismatch excision repair (MMR)
PMS1	MutL homologs of unknown function	2q32.2	Mismatch excision repair (MMR)
PMS2P3|PMS2L3	MutL homologs of unknown function	7q11.23	Mismatch excision repair (MMR)
PMS2P4|PMS2L4|PMS6	MutL homologs of unknown function	7q11.21	Mismatch excision repair (MMR)
XPC	Binds DNA distortions	3p25.1	Nucleotide excision repair (NER)
RAD23B	Binds DNA distortions	9q31.2	Nucleotide excision repair (NER)
CETN2	Binds DNA distortions	Xq28	Nucleotide excision repair (NER)
RAD23A	Substitutes for RAD23B	19p13.13	Nucleotide excision repair (NER)
XPA	Binds damaged DNA in preincision complex	9q22.33	Nucleotide excision repair (NER)
DDB1	Complex defective in XP group E	11q12.2	Nucleotide excision repair (NER)
DDB2|XPE	Complex defective in XP group E	11p11.2	Nucleotide excision repair (NER)
RPA1	Binds DNA in preincision complex	17p13.3	Nucleotide excision repair (NER)
RPA2	Binds DNA in preincision complex	1p35.3	Nucleotide excision repair (NER)
RPA3	Binds DNA in preincision complex	7p21.3	Nucleotide excision repair (NER)
ERCC3|XPB	3' to 5' DNA helicase	2q14.3	Nucleotide excision repair (NER) - TFIIH (Catalyzes unwinding in preincision complex)
ERCC2|XPD	5' to 3' DNA helicase	19q13.32	Nucleotide excision repair (NER) - TFIIH (Catalyzes unwinding in preincision complex)
GTF2H1	Core TFIIH subunit p62	11p15.1	Nucleotide excision repair (NER) - TFIIH (Catalyzes unwinding in preincision complex)
GTF2H2	Core TFIIH subunit p44	5q13.2	Nucleotide excision repair (NER) - TFIIH (Catalyzes unwinding in preincision complex)
GTF2H3	Core TFIIH subunit p34	12q24.31	Nucleotide excision repair (NER) - TFIIH (Catalyzes unwinding in preincision complex)
GTF2H4	Core TFIIH subunit p52	6p21.33	Nucleotide excision repair (NER) - TFIIH (Catalyzes unwinding in preincision complex)
GTF2H5|TTDA	Core TFIIH subunit p8	6p25.3	Nucleotide excision repair (NER) - TFIIH (Catalyzes unwinding in preincision complex)
CDK7	Kinase subunits of TFIIH	5q13.2	Nucleotide excision repair (NER) - TFIIH (Catalyzes unwinding in preincision complex)
CCNH	Kinase subunits of TFIIH	5q14.3	Nucleotide excision repair (NER) - TFIIH (Catalyzes unwinding in preincision complex)
MNAT1	Kinase subunits of TFIIH	14q23.1	Nucleotide excision repair (NER) - TFIIH (Catalyzes unwinding in preincision complex)
ERCC5|XPG	3' incision	13q33.1	Nucleotide excision repair (NER)
ERCC1	5' incision DNA binding subunit	19q13.32	Nucleotide excision repair (NER)
ERCC4|XPF	5' incision catalytic subunit	16p13.12	Nucleotide excision repair (NER)
LIG1	DNA ligase	19q13.32	Nucleotide excision repair (NER)
ERCC8|CSA	Cockayne syndrome and UV-Sensitive Syndrome; Needed for transcription-coupled NER	5q12.1	Nucleotide excision repair (NER) - NER-related
ERCC6|CSB	Cockayne syndrome and UV-Sensitive Syndrome; Needed for transcription-coupled NER	10q11.23	Nucleotide excision repair (NER) - NER-related
UVSSA|KIAA1530	Cockayne syndrome and UV-Sensitive Syndrome; Needed for transcription-coupled NER	4p16.3	Nucleotide excision repair (NER) - NER-related
XAB2|HCNP	XAB2	19p13.2	Nucleotide excision repair (NER) - NER-related
MMS19	Iron-sulfur cluster loading and transport	10q24.1	Nucleotide excision repair (NER) - NER-related
RAD51	Homologous pairing	15q15.1	Homologous recombination
RAD51B	Rad51 homolog	14q24.1	Homologous recombination
RAD51D	Rad51 homolog	17q12	Homologous recombination
DMC1	Rad51 homolog, meiosis	22q13.1	Homologous recombination
XRCC2	DNA break and crosslink repair	7q36.1	Homologous recombination
XRCC3	DNA break and crosslink repair	14q32.33	Homologous recombination
RAD52	Accessory factors for recombination	12p13.33	Homologous recombination
RAD54L	Accessory factors for recombination	1p34.1	Homologous recombination
RAD54B	Accessory factors for recombination	8q22.1	Homologous recombination
BRCA1	Accessory factor for transcription and recombination, E3 Ubiquitin ligase	17q21.31	Homologous recombination
SHFM1	BRCA2 associated	7q21.3	Homologous recombination
RAD50	ATPase in complex with MRE11A, NBS1	5q23.3	Homologous recombination
MRE11A	3' exonuclease, defective in ATLD (ataxia-telangiectasia-like disorder)	11q21	Homologous recombination
NBN|NBS1	Mutated in Nijmegen breakage syndrome	8q21.3	Homologous recombination
RBBP8	Promotes DNA end resection	18q11.2	Homologous recombination
MUS81	Subunits of structure-specific DNA nuclease	11q13.1	Homologous recombination
EME1|MMS4L	Subunits of structure-specific DNA nuclease	17q21.33	Homologous recombination
EME2	Subunits of structure-specific DNA nuclease	16p13.3	Homologous recombination
SLX1A|GIYD1	subunit of SLX1-SLX4 structure-specific nuclease, two identical tandem genes in the human genome	16p11.2	Homologous recombination
SLX1B|GIYD2	subunit of SLX1-SLX4 structure-specific nuclease, two identical tandem genes in the human genome	16p11.2	Homologous recombination
GEN1	Nuclease cleaving Holliday junctions	2p24.2	Homologous recombination
FANCA	FANCA	16q24.3	Fanconi anemia - Tolerance and repair of DNA crosslinks and other adducts in DNA
FANCB	FANCB	Xp22.31	Fanconi anemia - Tolerance and repair of DNA crosslinks and other adducts in DNA
FANCC	FANCC	9q22.32	Fanconi anemia - Tolerance and repair of DNA crosslinks and other adducts in DNA
BRCA2|FANCD1	Cooperation with RAD51, essential function	13q13.1	Fanconi anemia - Tolerance and repair of DNA crosslinks and other adducts in DNA
FANCD2	target for monoubiquitination	3p25.3	Fanconi anemia - Tolerance and repair of DNA crosslinks and other adducts in DNA
FANCE	FANCE	6p21.31	Fanconi anemia - Tolerance and repair of DNA crosslinks and other adducts in DNA
FANCF	FANCF	11p14.3	Fanconi anemia - Tolerance and repair of DNA crosslinks and other adducts in DNA
FANCG|XRCC9	FANCG	9p13.3	Fanconi anemia - Tolerance and repair of DNA crosslinks and other adducts in DNA
FANCI|KIAA1794	target for monoubiquitination	15q26.1	Fanconi anemia - Tolerance and repair of DNA crosslinks and other adducts in DNA
BRIP1|FANCJ	DNA helicase, BRCA1-interacting	17q23	Fanconi anemia - Tolerance and repair of DNA crosslinks and other adducts in DNA
FANCL	FANCL	2p16.1	Fanconi anemia - Tolerance and repair of DNA crosslinks and other adducts in DNA
FANCM	helicase/translocase	14q21.3	Fanconi anemia - Tolerance and repair of DNA crosslinks and other adducts in DNA
PALB2|FANCN	co-localizes with BRCA2 (FANCD1)	16p12.1	Fanconi anemia - Tolerance and repair of DNA crosslinks and other adducts in DNA
RAD51C|FANCO	Rad51 homolog FANCO	17q23.2	Fanconi anemia - Tolerance and repair of DNA crosslinks and other adducts in DNA
SLX4|BTBD12|FANCP	nuclease subunit/scaffold BTBD12 (SLX4) FANCP	16p13.3	Fanconi anemia - Tolerance and repair of DNA crosslinks and other adducts in DNA
C1orf86|FAAP20	FANCA - associated	1p36.33	Fanconi anemia - Tolerance and repair of DNA crosslinks and other adducts in DNA
C19orf40|FAAP24	FAAP24	19q13.11	Fanconi anemia - Tolerance and repair of DNA crosslinks and other adducts in DNA
XRCC6|Ku70	DNA end binding subunit	22q13.2	Non-homologous end-joining
XRCC5|Ku80	DNA end binding subunit	2q35	Non-homologous end-joining
PRKDC	DNA-dependent protein kinase catalytic subunit	8q11.21	Non-homologous end-joining
LIG4	Ligase	13q33.3	Non-homologous end-joining
XRCC4	Ligase accessory factor	5q14.2	Non-homologous end-joining
DCLRE1C	Nuclease	10p13	Non-homologous end-joining
NHEJ1|XLF	End-joining factor	2q35	Non-homologous end-joining
NUDT1|MTH1	8-oxoGTPase	7p22.3	Modulation of nucleotide pools
DUT	dUTPase	15q21.1	Modulation of nucleotide pools
RRM2B|p53R2	p53-inducible ribonucleotide reductase small subunit 2 homolog	8q22.3	Modulation of nucleotide pools
POLB	BER in nuclear DNA	8p11.21	DNA polymerases (catalytic subunits)
POLG	BER in mitochondrial DNA	15q26.1	DNA polymerases (catalytic subunits)
POLD1	NER and MMR	19q13.33	DNA polymerases (catalytic subunits)
POLE	NER and MMR	12q24.33	DNA polymerases (catalytic subunits)
PCNA	Sliding clamp for pol delta and pol epsilon	20p12.3	DNA polymerases (catalytic subunits)
REV3L|POLZ	DNA pol zeta catalytic subunit, essential function	6q21	DNA polymerases (catalytic subunits)
MAD2L2|REV7	DNA pol zeta subunit	1p36.22	DNA polymerases (catalytic subunits)
REV1|REV1L	dCMP transferase	2q11.2	DNA polymerases (catalytic subunits)
POLH	xeroderma pigmentosum (XP) variant	6p21.1	DNA polymerases (catalytic subunits)
POLI|RAD30B	Lesion bypass	18q21.2	DNA polymerases (catalytic subunits)
POLQ	Sensitivity to ionizing radiation	3q13.33	DNA polymerases (catalytic subunits)
POLQ	DNA crosslink repair	3q13.33	DNA polymerases (catalytic subunits)
POLK|DINB1	Lesion bypass and NER	5q13.3	DNA polymerases (catalytic subunits)
POLL	Gap-filling during non-homologous end-joining	10q24.32	DNA polymerases (catalytic subunits)
POLM	Gap filling during non-homologous end-joining	7p13	DNA polymerases (catalytic subunits)
POLN|POL4P	DNA crosslink repair?	4p16.3	DNA polymerases (catalytic subunits)
FEN1	5' nuclease	11q12.2	Editing and processing nucleases
FAN1|MTMR15	5' nuclease interacting with FANCD2	15q13.2	Editing and processing nucleases
TREX1	3' exonuclease	3p21.31	Editing and processing nucleases
TREX2	3' exonuclease	Xq28	Editing and processing nucleases
EXO1|HEX1	5' exonuclease	1q43	Editing and processing nucleases
APTX	Processing of DNA single-strand interruptions	9p21.1	Editing and processing nucleases
SPO11	endonuclease	20q13.32	Editing and processing nucleases
ENDOV	incision 3' of hypoxanthine and uracil in DNA and inosine in RNA	17q25.3	Editing and processing nucleases
UBE2A|RAD6A	Ubiquitin-conjugating enzyme	Xq24-q25	Ubiquitination and modification
UBE2B|RAD6B	Ubiquitin-conjugating enzyme	5q31.1	Ubiquitination and modification
RAD18	E3 ubiquitin ligase	3p25.3	Ubiquitination and modification
SHPRH	E3 ubiquitin ligase, SWI/SNF related, homolog of S. cerevisiae Rad5	6q24.3	Ubiquitination and modification
HLTF|SMARCA3	E3 ubiquitin ligase, SWI/SNF related, homolog of S. cerevisiae Rad5	3q25.1-q26.1	Ubiquitination and modification
RNF168	E3 ubiquitin ligase for DSB repair; ATM-like and RIDDLE syndrome	3q29	Ubiquitination and modification
SPRTN|c1orf124	Reads ubiquitylation	1q42.12-q43	Ubiquitination and modification
RNF8	E3 ubiquitin ligase for DSB repair	6p21	Ubiquitination and modification
RNF4	E3 ubiquitin ligase	4p16.3	Ubiquitination and modification
UBE2V2|MS2	Ubiquitin-conjugating complex	8q11.21	Ubiquitination and modification
UBE2N|UBC13	Ubiquitin-conjugating complex	12q22	Ubiquitination and modification
H2AFX|H2AX	Histone, phosphorylated after DNA damage	11q23.3	Chromatin Structure and Modification
CHAF1A|CAF1	Chromatin assembly factor	19p13.3	Chromatin Structure and Modification
SETMAR|METNASE	DNA damage-associated histone methylase and nuclease	3p26	Chromatin Structure and Modification
BLM	Bloom syndrome helicase	15q26.1	Genes defective in diseases associated with sensitivity to DNA damaging agents
WRN	Werner syndrome helicase / 3' - exonuclease	8p12	Genes defective in diseases associated with sensitivity to DNA damaging agents
RECQL4	Rothmund-Thompson syndrome	8q24.3	Genes defective in diseases associated with sensitivity to DNA damaging agents
ATM	ataxia telangiectasia	11q22.3	Genes defective in diseases associated with sensitivity to DNA damaging agents
MPLKIP|TTDN1|C7orf11	non-photosensitive form of trichothiodystrophy	7p14	Genes defective in diseases associated with sensitivity to DNA damaging agents
DCLRE1A|SNM1	DNA crosslink repair	10q25.3	Other identified genes with known or suspected DNA repair function
DCLRE1B|SNM1B	Related to SNM1	1p13.2	Other identified genes with known or suspected DNA repair function
RPA4	Similar to RPA2	Xp21.33	Other identified genes with known or suspected DNA repair function
PRPF19|PSO4	DNA crosslink repair; binding to SETMAR	11q12.2	Other identified genes with known or suspected DNA repair function
RECQL|RECQ1	DNA helicase	12p12.1	Other identified genes with known or suspected DNA repair function
RECQL5	DNA helicase	17q25.1	Other identified genes with known or suspected DNA repair function
HELQ|HEL308	DNA helicase	4q21.23	Other identified genes with known or suspected DNA repair function
RDM1|RAD52B	Similar to RAD52	17q12	Other identified genes with known or suspected DNA repair function
NABP2|OBFC2B|SSB1	Single-stranded DNA binding protein	12q13.2	Other identified genes with known or suspected DNA repair function
ATR	ATM- and PI-3K-like essential kinase	3q23	Other conserved DNA damage response genes
ATRIP	ATR-interacting protein	3p21.31	Other conserved DNA damage response genes
MDC1	Mediator of DNA damage checkpoint	6p21.3	Other conserved DNA damage response genes
RAD1	subunits of PCNA-like sensor of damaged DNA	5p13.2	Other conserved DNA damage response genes
RAD9A	subunits of PCNA-like sensor of damaged DNA	11q13.2	Other conserved DNA damage response genes
HUS1	subunits of PCNA-like sensor of damaged DNA	7p12.3	Other conserved DNA damage response genes
RAD17|RAD24	RFC-like DNA damage sensor	5q13.2	Other conserved DNA damage response genes
CHEK1	Effector kinases	11q24.2	Other conserved DNA damage response genes
CHEK2	Effector kinases	22q12.1	Other conserved DNA damage response genes
TP53	Regulation of the cell cycle	17p13.1	Other conserved DNA damage response genes
TP53BP1|53BP1	chromatin-binding checkpoint protein	15q15-q21	Other conserved DNA damage response genes
RIF1	suppressor of 5'-end-resection	2q23.3	Other conserved DNA damage response genes
TOPBP1	DNA damage checkpoint control	3q22.1	Other conserved DNA damage response genes
CLK2	S-phase check point and biological clock protein	1q21	Other conserved DNA damage response genes
PER1	S-phase check point and biological clock protein	17p12	Other conserved DNA damage response genes
