# Supplementary material for: Inherited determinants of early recurrent somatic mutations in prostate cancer
Source: Nat Commun. 2017 Jun 29;8:48. doi: 10.1038/s41467-017-00046-0 (PMC5491529; doi:10.1038/s41467-017-00046-0)
Supplement: Supplementary file 3 — Supplementary Data 2 [file 41467_2017_46_MOESM3_ESM.xlsx]

## Sheet: Sheet1
Supplementary Data 2: List of hormone regulated genes
Gene name	Description	Chromosome location
LOC643837	Homo sapiens uncharacterized LOC643837 (LOC643837), transcript variant 9, non-coding RNA.	1p36.33
AGRN	agrin [Source:HGNC Symbol;Acc:329]	1p36.33
LOC148413	Homo sapiens uncharacterized LOC148413 (LOC148413), non-coding RNA.	1p36.33
KIF1B	kinesin family member 1B [Source:HGNC Symbol;Acc:16636]	1p36.22
SPEN	spen family transcriptional repressor [Source:HGNC Symbol;Acc:17575]	1p36.21
NBPF1	neuroblastoma breakpoint family, member 1 [Source:HGNC Symbol;Acc:26088]	1p36.13
PLA2G2A	phospholipase A2, group IIA (platelets, synovial fluid) [Source:HGNC Symbol;Acc:9031]	1p36.13
STMN1	stathmin 1 [Source:HGNC Symbol;Acc:6510]	1p36.11
MANEAL	mannosidase, endo-alpha-like [Source:HGNC Symbol;Acc:26452]	1p34.3
CDC20	cell division cycle 20 [Source:HGNC Symbol;Acc:1723]	1p34.2
PTPRF	protein tyrosine phosphatase, receptor type, F [Source:HGNC Symbol;Acc:9670]	1p34.2
DIO1	deiodinase, iodothyronine, type I [Source:HGNC Symbol;Acc:2883]	1p32.3
RAVER2	ribonucleoprotein, PTB-binding 2 [Source:HGNC Symbol;Acc:25577]	1p31.3
SERBP1	SERPINE1 mRNA binding protein 1 [Source:HGNC Symbol;Acc:17860]	1p31.3
DNAJB4	DnaJ (Hsp40) homolog, subfamily B, member 4 [Source:HGNC Symbol;Acc:14886]	1p31.1
LPAR3	lysophosphatidic acid receptor 3 [Source:HGNC Symbol;Acc:14298]	1p22.3
LRRC8B	leucine rich repeat containing 8 family, member B [Source:HGNC Symbol;Acc:30692]	1p22.2
KIAA1107	KIAA1107 [Source:HGNC Symbol;Acc:29192]	1p22.1
FAM69A	family with sequence similarity 69, member A [Source:HGNC Symbol;Acc:32213]	1p22.1
TMEM56	transmembrane protein 56 [Source:HGNC Symbol;Acc:26477]	1p21.3
KCND3	potassium voltage-gated channel, Shal-related subfamily, member 3 [Source:HGNC Symbol;Acc:6239]	1p13.2
NBPF11	neuroblastoma breakpoint family, member 11 [Source:HGNC Symbol;Acc:31993]	1q21.1
NBPF12	neuroblastoma breakpoint family, member 12 [Source:HGNC Symbol;Acc:24297]	1q21.1
NBPF24	neuroblastoma breakpoint family, member 24 [Source:HGNC Symbol;Acc:27299]	1q21.2
PIGM	phosphatidylinositol glycan anchor biosynthesis, class M [Source:HGNC Symbol;Acc:18858]	1q23.2
PBX1	pre-B-cell leukemia homeobox 1 [Source:HGNC Symbol;Acc:8632]	1q23.3
TMCO1	transmembrane and coiled-coil domains 1 [Source:HGNC Symbol;Acc:18188]	1q24.1
GPR161	G protein-coupled receptor 161 [Source:HGNC Symbol;Acc:23694]	1q24.2
SCYL3	SCY1-like 3 (S. cerevisiae) [Source:HGNC Symbol;Acc:19285]	1q24.2
VAMP4	vesicle-associated membrane protein 4 [Source:HGNC Symbol;Acc:12645]	1q24.3
SEC16B	SEC16 homolog B (S. cerevisiae) [Source:HGNC Symbol;Acc:30301]	1q25.2
SLC45A3	solute carrier family 45, member 3 [Source:HGNC Symbol;Acc:8642]	1q32.1
NEK2	NIMA-related kinase 2 [Source:HGNC Symbol;Acc:7745]	1q32.3
ATF3	activating transcription factor 3 [Source:HGNC Symbol;Acc:785]	1q32.3
VASH2	vasohibin 2 [Source:HGNC Symbol;Acc:25723]	1q32.3
AIDA	axin interactor, dorsalization associated [Source:HGNC Symbol;Acc:25761]	1q41
CAPN2	calpain 2, (m/II) large subunit [Source:HGNC Symbol;Acc:1479]	1q41
FBXO28	F-box protein 28 [Source:HGNC Symbol;Acc:29046]	1q42.11
SIPA1L2	signal-induced proliferation-associated 1 like 2 [Source:HGNC Symbol;Acc:23800]	1q42.2
B3GALNT2	beta-1,3-N-acetylgalactosaminyltransferase 2 [Source:HGNC Symbol;Acc:28596]	1q42.3
LYST	lysosomal trafficking regulator [Source:HGNC Symbol;Acc:1968]	1q42.3
LGALS8	lectin, galactoside-binding, soluble, 8 [Source:HGNC Symbol;Acc:6569]	1q43
SEPHS1	selenophosphate synthetase 1 [Source:HGNC Symbol;Acc:19685]	10p13
HSPA14	heat shock 70kDa protein 14 [Source:HGNC Symbol;Acc:29526]	10p13
CCNY	cyclin Y [Source:HGNC Symbol;Acc:23354]	10p11.21
ZNF25	zinc finger protein 25 [Source:HGNC Symbol;Acc:13043]	10p11.1
CDK1	cyclin-dependent kinase 1 [Source:HGNC Symbol;Acc:1722]	10q21.2
DNAJC12	DnaJ (Hsp40) homolog, subfamily C, member 12 [Source:HGNC Symbol;Acc:28908]	10q21.3
EIF4EBP2	eukaryotic translation initiation factor 4E binding protein 2 [Source:HGNC Symbol;Acc:3289]	10q22.1
ZCCHC24	zinc finger, CCHC domain containing 24 [Source:HGNC Symbol;Acc:26911]	10q22.3
MINPP1	multiple inositol-polyphosphate phosphatase 1 [Source:HGNC Symbol;Acc:7102]	10q23.2
IFIT3	interferon-induced protein with tetratricopeptide repeats 3 [Source:HGNC Symbol;Acc:5411]	10q23.31
PANK1	pantothenate kinase 1 [Source:HGNC Symbol;Acc:8598]	10q23.31
TCF7L2	transcription factor 7-like 2 (T-cell specific, HMG-box) [Source:HGNC Symbol;Acc:11641]	10q25.2
PDZD8	PDZ domain containing 8 [Source:HGNC Symbol;Acc:26974]	10q26.11
CTBP2	C-terminal binding protein 2 [Source:HGNC Symbol;Acc:2495]	10q26.13
GLRX3	glutaredoxin 3 [Source:HGNC Symbol;Acc:15987]	10q26.3
IFITM1	interferon induced transmembrane protein 1 [Source:HGNC Symbol;Acc:5412]	11p15.5
OR51E1	olfactory receptor, family 51, subfamily E, member 1 [Source:HGNC Symbol;Acc:15194]	11p15.4
TUB	tubby bipartite transcription factor [Source:HGNC Symbol;Acc:12406]	11p15.4
QSER1	glutamine and serine rich 1 [Source:HGNC Symbol;Acc:26154]	11p13
CD59	CD59 molecule, complement regulatory protein [Source:HGNC Symbol;Acc:1689]	11p13
ATL3	atlastin GTPase 3 [Source:HGNC Symbol;Acc:24526]	11q13.1
TMEM135	transmembrane protein 135 [Source:HGNC Symbol;Acc:26167]	11q14.2
FDX1	ferredoxin 1 [Source:HGNC Symbol;Acc:3638]	11q22.3
ARHGAP20	Rho GTPase activating protein 20 [Source:HGNC Symbol;Acc:18357]	11q23.1
DLAT	dihydrolipoamide S-acetyltransferase [Source:HGNC Symbol;Acc:2896]	11q23.1
C11orf57	chromosome 11 open reading frame 57 [Source:HGNC Symbol;Acc:25569]	11q23.1
TBRG1	transforming growth factor beta regulator 1 [Source:HGNC Symbol;Acc:29551]	11q24.2
APLP2	amyloid beta (A4) precursor-like protein 2 [Source:HGNC Symbol;Acc:598]	11q24.3
WNK1	WNK lysine deficient protein kinase 1 [Source:HGNC Symbol;Acc:14540]	12p13.33
FGFR1OP2	FGFR1 oncogene partner 2 [Source:HGNC Symbol;Acc:23098]	12p11.23
DAZAP2	DAZ associated protein 2 [Source:HGNC Symbol;Acc:2684]	12q13.13
DDIT3	DNA-damage-inducible transcript 3 [Source:HGNC Symbol;Acc:2726]	12q13.3
CCDC59	coiled-coil domain containing 59 [Source:HGNC Symbol;Acc:25005]	12q21.31
KITLG	KIT ligand [Source:HGNC Symbol;Acc:6343]	12q21.32
ATP2B1	ATPase, Ca++ transporting, plasma membrane 1 [Source:HGNC Symbol;Acc:814]	12q21.33
GAS2L3	growth arrest-specific 2 like 3 [Source:HGNC Symbol;Acc:27475]	12q23.1
NFYB	nuclear transcription factor Y, beta [Source:HGNC Symbol;Acc:7805]	12q23.3
FBXO21	F-box protein 21 [Source:HGNC Symbol;Acc:13592]	12q24.22
MLEC	malectin [Source:HGNC Symbol;Acc:28973]	12q24.31
GTF2H3	general transcription factor IIH, polypeptide 3, 34kDa [Source:HGNC Symbol;Acc:4657]	12q24.31
ZNF268	zinc finger protein 268 [Source:HGNC Symbol;Acc:13061]	12q24.33
PDS5B	PDS5, regulator of cohesion maintenance, homolog B (S. cerevisiae) [Source:HGNC Symbol;Acc:20418]	13q13.1
ZC3H13	zinc finger CCCH-type containing 13 [Source:HGNC Symbol;Acc:20368]	13q14.13
CAB39L	calcium binding protein 39-like [Source:HGNC Symbol;Acc:20290]	13q14.2
SLITRK6	SLIT and NTRK-like family, member 6 [Source:HGNC Symbol;Acc:23503]	13q31.1
FARP1	FERM, RhoGEF (ARHGEF) and pleckstrin domain protein 1 (chondrocyte-derived) [Source:HGNC Symbol;Acc:3591]	13q32.2
BIVM	basic, immunoglobulin-like variable motif containing [Source:HGNC Symbol;Acc:16034]	13q33.1
CDKN3	cyclin-dependent kinase inhibitor 3 [Source:HGNC Symbol;Acc:1791]	14q22.2
ARID4A	AT rich interactive domain 4A (RBP1-like) [Source:HGNC Symbol;Acc:9885]	14q23.1
PPM1A	protein phosphatase, Mg2+/Mn2+ dependent, 1A [Source:HGNC Symbol;Acc:9275]	14q23.1
SIX4	SIX homeobox 4 [Source:HGNC Symbol;Acc:10890]	14q23.1
PLEKHH1	pleckstrin homology domain containing, family H (with MyTH4 domain) member 1 [Source:HGNC Symbol;Acc:17733]	14q24.1
ZFP36L1	ZFP36 ring finger protein-like 1 [Source:HGNC Symbol;Acc:1107]	14q24.1
FOXN3	forkhead box N3 [Source:HGNC Symbol;Acc:1928]	14q32.11
CALM1	calmodulin 1 (phosphorylase kinase, delta) [Source:HGNC Symbol;Acc:1442]	14q32.11
C14orf132	chromosome 14 open reading frame 132 [Source:HGNC Symbol;Acc:20346]	14q32.2
VRK1	vaccinia related kinase 1 [Source:HGNC Symbol;Acc:12718]	14q32.2
DIO3	deiodinase, iodothyronine, type III [Source:HGNC Symbol;Acc:2885]	14q32.31
NIPA2	non imprinted in Prader-Willi/Angelman syndrome 2 [Source:HGNC Symbol;Acc:17044]	15q11.2
SNRPN	small nuclear ribonucleoprotein polypeptide N [Source:HGNC Symbol;Acc:11164]	15q11.2
HAUS2	HAUS augmin-like complex, subunit 2 [Source:HGNC Symbol;Acc:25530]	15q15.2
SLC30A4	solute carrier family 30 (zinc transporter), member 4 [Source:HGNC Symbol;Acc:11015]	15q21.1
SECISBP2L	SECIS binding protein 2-like [Source:HGNC Symbol;Acc:28997]	15q21.1
RAB27A	RAB27A, member RAS oncogene family [Source:HGNC Symbol;Acc:9766]	15q21.3
CGNL1	cingulin-like 1 [Source:HGNC Symbol;Acc:25931]	15q21.3
KIAA0101	KIAA0101 [Source:HGNC Symbol;Acc:28961]	15q22.31
PIAS1	protein inhibitor of activated STAT, 1 [Source:HGNC Symbol;Acc:2752]	15q23
THSD4	thrombospondin, type I, domain containing 4 [Source:HGNC Symbol;Acc:25835]	15q23
ISG20	interferon stimulated exonuclease gene 20kDa [Source:HGNC Symbol;Acc:6130]	15q26.1
PCSK6	proprotein convertase subtilisin/kexin type 6 [Source:HGNC Symbol;Acc:8569]	15q26.3
GLYR1	glyoxylate reductase 1 homolog (Arabidopsis) [Source:HGNC Symbol;Acc:24434]	16p13.3
ABAT	4-aminobutyrate aminotransferase [Source:HGNC Symbol;Acc:23]	16p13.2
SNN	stannin [Source:HGNC Symbol;Acc:11149]	16p13.13
NUDT21	nudix (nucleoside diphosphate linked moiety X)-type motif 21 [Source:HGNC Symbol;Acc:13870]	16q12.2
MT1X	metallothionein 1X [Source:HGNC Symbol;Acc:7405]	16q13
NUP93	nucleoporin 93kDa [Source:HGNC Symbol;Acc:28958]	16q13
SLC38A7	solute carrier family 38, member 7 [Source:HGNC Symbol;Acc:25582]	16q21
CENPN	centromere protein N [Source:HGNC Symbol;Acc:30873]	16q23.2
PAFAH1B1	platelet-activating factor acetylhydrolase 1b, regulatory subunit 1 (45kDa) [Source:HGNC Symbol;Acc:8574]	17p13.3
MAP2K3	mitogen-activated protein kinase kinase 3 [Source:HGNC Symbol;Acc:6843]	17p11.2
WSB1	WD repeat and SOCS box containing 1 [Source:HGNC Symbol;Acc:19221]	17q11.1
FLOT2	flotillin 2 [Source:HGNC Symbol;Acc:3758]	17q11.2
RNF135	ring finger protein 135 [Source:HGNC Symbol;Acc:21158]	17q11.2
CDK12	cyclin-dependent kinase 12 [Source:HGNC Symbol;Acc:24224]	17q12
SMARCE1	SWI/SNF related, matrix associated, actin dependent regulator of chromatin, subfamily e, member 1 [Source:HGNC Symbol;Acc:11109]	17q21.2
COX11	cytochrome c oxidase assembly homolog 11 (yeast) [Source:HGNC Symbol;Acc:2261]	17q22
MSI2	musashi RNA-binding protein 2 [Source:HGNC Symbol;Acc:18585]	17q22
MKS1	Meckel syndrome, type 1 [Source:HGNC Symbol;Acc:7121]	17q22
RPS6KB1	ribosomal protein S6 kinase, 70kDa, polypeptide 1 [Source:HGNC Symbol;Acc:10436]	17q23.1
SAP30BP	SAP30 binding protein [Source:HGNC Symbol;Acc:30785]	17q25.1
TIMP2	TIMP metallopeptidase inhibitor 2 [Source:HGNC Symbol;Acc:11821]	17q25.3
NPC1	Niemann-Pick disease, type C1 [Source:HGNC Symbol;Acc:7897]	18q11.2
SLC39A6	solute carrier family 39 (zinc transporter), member 6 [Source:HGNC Symbol;Acc:18607]	18q12.2
RAB27B	RAB27B, member RAS oncogene family [Source:HGNC Symbol;Acc:9767]	18q21.2
PMAIP1	phorbol-12-myristate-13-acetate-induced protein 1 [Source:HGNC Symbol;Acc:9108]	18q21.32
PIGN	phosphatidylinositol glycan anchor biosynthesis, class N [Source:HGNC Symbol;Acc:8967]	18q21.33
MUM1	melanoma associated antigen (mutated) 1 [Source:HGNC Symbol;Acc:29641]	19p13.3
KANK2	KN motif and ankyrin repeat domains 2 [Source:HGNC Symbol;Acc:29300]	19p13.2
GDF15	growth differentiation factor 15 [Source:HGNC Symbol;Acc:30142]	19p13.11
CEBPG	CCAAT/enhancer binding protein (C/EBP), gamma [Source:HGNC Symbol;Acc:1837]	19q13.11
ZNF585B	zinc finger protein 585B [Source:HGNC Symbol;Acc:30948]	19q13.12
DLL3	delta-like 3 (Drosophila) [Source:HGNC Symbol;Acc:2909]	19q13.2
KLK3	kallikrein-related peptidase 3 [Source:HGNC Symbol;Acc:6364]	19q13.33
PXDN	peroxidasin homolog (Drosophila) [Source:HGNC Symbol;Acc:14966]	2p25.3
RRM2	ribonucleotide reductase M2 [Source:HGNC Symbol;Acc:10452]	2p25.1
RHOQ	ras homolog family member Q [Source:HGNC Symbol;Acc:17736]	2p21
PNO1	partner of NOB1 homolog (S. cerevisiae) [Source:HGNC Symbol;Acc:32790]	2p14
ANTXR1	anthrax toxin receptor 1 [Source:HGNC Symbol;Acc:21014]	2p13.3
PCYOX1	prenylcysteine oxidase 1 [Source:HGNC Symbol;Acc:20588]	2p13.3
TMEM87B	transmembrane protein 87B [Source:HGNC Symbol;Acc:25913]	2q13
IL1RN	interleukin 1 receptor antagonist [Source:HGNC Symbol;Acc:6000]	2q13
DDX18	DEAD (Asp-Glu-Ala-Asp) box polypeptide 18 [Source:HGNC Symbol;Acc:2741]	2q14.1
PLEKHB2	pleckstrin homology domain containing, family B (evectins) member 2 [Source:HGNC Symbol;Acc:19236]	2q21.1
ARL6IP6	ADP-ribosylation-like factor 6 interacting protein 6 [Source:HGNC Symbol;Acc:24048]	2q23.3
STK39	serine threonine kinase 39 [Source:HGNC Symbol;Acc:17717]	2q24.3
SLC25A12	solute carrier family 25 (aspartate/glutamate carrier), member 12 [Source:HGNC Symbol;Acc:10982]	2q31.1
ITGA6	integrin, alpha 6 [Source:HGNC Symbol;Acc:6142]	2q31.1
STRADB	STE20-related kinase adaptor beta [Source:HGNC Symbol;Acc:13205]	2q33.1
RPE	ribulose-5-phosphate-3-epimerase [Source:HGNC Symbol;Acc:10293]	2q34
FN1	fibronectin 1 [Source:HGNC Symbol;Acc:3778]	2q35
NSFL1C	NSFL1 (p97) cofactor (p47) [Source:HGNC Symbol;Acc:15912]	20p13
PLCB4	phospholipase C, beta 4 [Source:HGNC Symbol;Acc:9059]	20p12.3
NFS1	NFS1 cysteine desulfurase [Source:HGNC Symbol;Acc:15910]	20q11.22
UBE2V1	ubiquitin-conjugating enzyme E2 variant 1 [Source:HGNC Symbol;Acc:12494]	20q13.13
TMEM189-UBE2V1	TMEM189-UBE2V1 readthrough [Source:HGNC Symbol;Acc:33521]	20q13.13
CXADR	coxsackie virus and adenovirus receptor [Source:HGNC Symbol;Acc:2559]	21q21.1
APP	amyloid beta (A4) precursor protein [Source:HGNC Symbol;Acc:620]	21q21.3
GART	phosphoribosylglycinamide formyltransferase, phosphoribosylglycinamide synthetase, phosphoribosylaminoimidazole synthetase [Source:HGNC Symbol;Acc:4163]	21q22.11
BRWD1	bromodomain and WD repeat domain containing 1 [Source:HGNC Symbol;Acc:12760]	21q22.2
KREMEN1	kringle containing transmembrane protein 1 [Source:HGNC Symbol;Acc:17550]	22q12.1
TOMM22	translocase of outer mitochondrial membrane 22 homolog (yeast) [Source:HGNC Symbol;Acc:18002]	22q13.1
APOBEC3B	apolipoprotein B mRNA editing enzyme, catalytic polypeptide-like 3B [Source:HGNC Symbol;Acc:17352]	22q13.1
SLC4A7	solute carrier family 4, sodium bicarbonate cotransporter, member 7 [Source:HGNC Symbol;Acc:11033]	3p24.1
STT3B	STT3B, subunit of the oligosaccharyltransferase complex (catalytic) [Source:HGNC Symbol;Acc:30611]	3p23
FYCO1	FYVE and coiled-coil domain containing 1 [Source:HGNC Symbol;Acc:14673]	3p21.31
WNT5A	wingless-type MMTV integration site family, member 5A [Source:HGNC Symbol;Acc:12784]	3p14.3
ZNF717	zinc finger protein 717 [Source:HGNC Symbol;Acc:29448]	3p12.3
CD47	CD47 molecule [Source:HGNC Symbol;Acc:1682]	3q13.12
GSK3B	glycogen synthase kinase 3 beta [Source:HGNC Symbol;Acc:4617]	3q13.33
TXNRD3	thioredoxin reductase 3 [Source:HGNC Symbol;Acc:20667]	3q21.3
SERP1	stress-associated endoplasmic reticulum protein 1 [Source:HGNC Symbol;Acc:10759]	3q25.1
MBNL1	muscleblind-like splicing regulator 1 [Source:HGNC Symbol;Acc:6923]	3q25.1
ARHGEF26	Rho guanine nucleotide exchange factor (GEF) 26 [Source:HGNC Symbol;Acc:24490]	3q25.2
MYNN	myoneurin [Source:HGNC Symbol;Acc:14955]	3q26.2
TBL1XR1	transducin (beta)-like 1 X-linked receptor 1 [Source:HGNC Symbol;Acc:29529]	3q26.32
AP2M1	adaptor-related protein complex 2, mu 1 subunit [Source:HGNC Symbol;Acc:564]	3q27.1
PPP2R2C	protein phosphatase 2, regulatory subunit B, gamma [Source:HGNC Symbol;Acc:9306]	4p16.1
PACRGL	PARK2 co-regulated-like [Source:HGNC Symbol;Acc:28442]	4p15.31
NIPAL1	NIPA-like domain containing 1 [Source:HGNC Symbol;Acc:27194]	4p12
SLAIN2	SLAIN motif family, member 2 [Source:HGNC Symbol;Acc:29282]	4p11
KIAA1211	KIAA1211 [Source:HGNC Symbol;Acc:29219]	4q12
UGT2B17	UDP glucuronosyltransferase 2 family, polypeptide B17 [Source:HGNC Symbol;Acc:12547]	4q13.2
UGT2B15	UDP glucuronosyltransferase 2 family, polypeptide B15 [Source:HGNC Symbol;Acc:12546]	4q13.2
UGT2B28	UDP glucuronosyltransferase 2 family, polypeptide B28 [Source:HGNC Symbol;Acc:13479]	4q13.2
RUFY3	RUN and FYVE domain containing 3 [Source:HGNC Symbol;Acc:30285]	4q13.3
SEPT11	septin 11 [Source:HGNC Symbol;Acc:25589]	4q21.1
ANTXR2	anthrax toxin receptor 2 [Source:HGNC Symbol;Acc:21732]	4q21.21
SCD5	stearoyl-CoA desaturase 5 [Source:HGNC Symbol;Acc:21088]	4q21.22
GSTCD	glutathione S-transferase, C-terminal domain containing [Source:HGNC Symbol;Acc:25806]	4q24
MAML3	mastermind-like 3 (Drosophila) [Source:HGNC Symbol;Acc:16272]	4q31.1
SMAD1	SMAD family member 1 [Source:HGNC Symbol;Acc:6767]	4q31.21
FAM198B	family with sequence similarity 198, member B [Source:HGNC Symbol;Acc:25312]	4q32.1
TLL1	tolloid-like 1 [Source:HGNC Symbol;Acc:11843]	4q32.3
GALNT7	UDP-N-acetyl-alpha-D-galactosamine:polypeptide N-acetylgalactosaminyltransferase 7 (GalNAc-T7) [Source:HGNC Symbol;Acc:4129]	4q34.1
HMGB2	high mobility group box 2 [Source:HGNC Symbol;Acc:5000]	4q34.1
FAM105A	family with sequence similarity 105, member A [Source:HGNC Symbol;Acc:25629]	5p15.2
TARS	threonyl-tRNA synthetase [Source:HGNC Symbol;Acc:11572]	5p13.3
AMACR	alpha-methylacyl-CoA racemase [Source:HGNC Symbol;Acc:451]	5p13.2
C1QTNF3	C1q and tumor necrosis factor related protein 3 [Source:HGNC Symbol;Acc:14326]	5p13.2
NIPBL	Nipped-B homolog (Drosophila) [Source:HGNC Symbol;Acc:28862]	5p13.2
PRKAA1	protein kinase, AMP-activated, alpha 1 catalytic subunit [Source:HGNC Symbol;Acc:9376]	5p13.1
C5orf28	chromosome 5 open reading frame 28 [Source:HGNC Symbol;Acc:26139]	5p12
GPX8	glutathione peroxidase 8 (putative) [Source:HGNC Symbol;Acc:33100]	5q11.2
IL6ST	interleukin 6 signal transducer (gp130, oncostatin M receptor) [Source:HGNC Symbol;Acc:6021]	5q11.2
CCNB1	cyclin B1 [Source:HGNC Symbol;Acc:1579]	5q13.2
ENC1	ectodermal-neural cortex 1 (with BTB domain) [Source:HGNC Symbol;Acc:3345]	5q13.3
ATG10	autophagy related 10 [Source:HGNC Symbol;Acc:20315]	5q14.1
FBXL17	F-box and leucine-rich repeat protein 17 [Source:HGNC Symbol;Acc:13615]	5q21.3
YTHDC2	YTH domain containing 2 [Source:HGNC Symbol;Acc:24721]	5q22.2
TNFAIP8	tumor necrosis factor, alpha-induced protein 8 [Source:HGNC Symbol;Acc:17260]	5q23.1
SEC24A	SEC24 family member A [Source:HGNC Symbol;Acc:10703]	5q31.1
PCDHB10	protocadherin beta 10 [Source:HGNC Symbol;Acc:8681]	5q31.3
PCDHGA1	protocadherin gamma subfamily A, 1 [Source:HGNC Symbol;Acc:8696]	5q31.3
PCDHGA2	protocadherin gamma subfamily A, 2 [Source:HGNC Symbol;Acc:8700]	5q31.3
PCDHGA3	protocadherin gamma subfamily A, 3 [Source:HGNC Symbol;Acc:8701]	5q31.3
PCDHGB1	protocadherin gamma subfamily B, 1 [Source:HGNC Symbol;Acc:8708]	5q31.3
PCDHGA4	protocadherin gamma subfamily A, 4 [Source:HGNC Symbol;Acc:8702]	5q31.3
PCDHGB2	protocadherin gamma subfamily B, 2 [Source:HGNC Symbol;Acc:8709]	5q31.3
PCDHGA5	protocadherin gamma subfamily A, 5 [Source:HGNC Symbol;Acc:8703]	5q31.3
PCDHGB3	protocadherin gamma subfamily B, 3 [Source:HGNC Symbol;Acc:8710]	5q31.3
PCDHGA6	protocadherin gamma subfamily A, 6 [Source:HGNC Symbol;Acc:8704]	5q31.3
PCDHGA7	protocadherin gamma subfamily A, 7 [Source:HGNC Symbol;Acc:8705]	5q31.3
PCDHGB4	protocadherin gamma subfamily B, 4 [Source:HGNC Symbol;Acc:8711]	5q31.3
PCDHGA8	protocadherin gamma subfamily A, 8 [Source:HGNC Symbol;Acc:8706]	5q31.3
PCDHGB5	Homo sapiens protocadherin gamma subfamily B, 5 (PCDHGB5), transcript variant 2, mRNA.	5q31.3
PCDHGA9	protocadherin gamma subfamily A, 9 [Source:HGNC Symbol;Acc:8707]	5q31.3
PCDHGB6	protocadherin gamma subfamily B, 6 [Source:HGNC Symbol;Acc:8713]	5q31.3
PCDHGA10	protocadherin gamma subfamily A, 10 [Source:HGNC Symbol;Acc:8697]	5q31.3
PCDHGB7	protocadherin gamma subfamily B, 7 [Source:HGNC Symbol;Acc:8714]	5q31.3
PCDHGA11	protocadherin gamma subfamily A, 11 [Source:HGNC Symbol;Acc:8698]	5q31.3
PCDHGA12	protocadherin gamma subfamily A, 12 [Source:HGNC Symbol;Acc:8699]	5q31.3
PCDHGC3	protocadherin gamma subfamily C, 3 [Source:HGNC Symbol;Acc:8716]	5q31.3
PCDHGC4	protocadherin gamma subfamily C, 4 [Source:HGNC Symbol;Acc:8717]	5q31.3
PCDHGC5	protocadherin gamma subfamily C, 5 [Source:HGNC Symbol;Acc:8718]	5q31.3
HMMR	hyaluronan-mediated motility receptor (RHAMM) [Source:HGNC Symbol;Acc:5012]	5q34
SFXN1	sideroflexin 1 [Source:HGNC Symbol;Acc:16085]	5q35.2
CLK4	CDC-like kinase 4 [Source:HGNC Symbol;Acc:13659]	5q35.3
SQSTM1	sequestosome 1 [Source:HGNC Symbol;Acc:11280]	5q35.3
FAM8A1	family with sequence similarity 8, member A1 [Source:HGNC Symbol;Acc:16372]	6p22.3
DCDC2	doublecortin domain containing 2 [Source:HGNC Symbol;Acc:18141]	6p22.3
GMNN	geminin, DNA replication inhibitor [Source:HGNC Symbol;Acc:17493]	6p22.3
BTN3A3	butyrophilin, subfamily 3, member A3 [Source:HGNC Symbol;Acc:1140]	6p22.2
MEA1	male-enhanced antigen 1 [Source:HGNC Symbol;Acc:6986]	6p21.1
RUNX2	runt-related transcription factor 2 [Source:HGNC Symbol;Acc:10472]	6p21.1
ENPP5	ectonucleotide pyrophosphatase/phosphodiesterase 5 (putative) [Source:HGNC Symbol;Acc:13717]	6p21.1
RRAGD	Ras-related GTP binding D [Source:HGNC Symbol;Acc:19903]	6q15
RTN4IP1	reticulon 4 interacting protein 1 [Source:HGNC Symbol;Acc:18647]	6q21
OSTM1	osteopetrosis associated transmembrane protein 1 [Source:HGNC Symbol;Acc:21652]	6q21
MARCKS	myristoylated alanine-rich protein kinase C substrate [Source:HGNC Symbol;Acc:6759]	6q21
MAN1A1	mannosidase, alpha, class 1A, member 1 [Source:HGNC Symbol;Acc:6821]	6q22.31
IGF2R	insulin-like growth factor 2 receptor [Source:HGNC Symbol;Acc:5467]	6q25.3
TCTE3	t-complex-associated-testis-expressed 3 [Source:HGNC Symbol;Acc:11695]	6q27
C1GALT1	core 1 synthase, glycoprotein-N-acetylgalactosamine 3-beta-galactosyltransferase, 1 [Source:HGNC Symbol;Acc:24337]	7p22.1
ETV1	ets variant 1 [Source:HGNC Symbol;Acc:3490]	7p21.2
GPNMB	glycoprotein (transmembrane) nmb [Source:HGNC Symbol;Acc:4462]	7p15.3
FKBP9	FK506 binding protein 9, 63 kDa [Source:HGNC Symbol;Acc:3725]	7p14.3
STK17A	serine/threonine kinase 17a [Source:HGNC Symbol;Acc:11395]	7p13
TMED4	transmembrane emp24 protein transport domain containing 4 [Source:HGNC Symbol;Acc:22301]	7p13
PPIA	peptidylprolyl isomerase A (cyclophilin A) [Source:HGNC Symbol;Acc:9253]	7p13
EGFR	epidermal growth factor receptor [Source:HGNC Symbol;Acc:3236]	7p11.2
AUTS2	autism susceptibility candidate 2 [Source:HGNC Symbol;Acc:14262]	7q11.22
HIP1	huntingtin interacting protein 1 [Source:HGNC Symbol;Acc:4913]	7q11.23
C7orf63	chromosome 7 open reading frame 63 [Source:HGNC Symbol;Acc:26107]	7q21.13
ZKSCAN1	zinc finger with KRAB and SCAN domains 1 [Source:HGNC Symbol;Acc:13101]	7q22.1
PMPCB	peptidase (mitochondrial processing) beta [Source:HGNC Symbol;Acc:9119]	7q22.1
NAMPT	nicotinamide phosphoribosyltransferase [Source:HGNC Symbol;Acc:30092]	7q22.3
TMEM140	transmembrane protein 140 [Source:HGNC Symbol;Acc:21870]	7q33
SLC37A3	solute carrier family 37, member 3 [Source:HGNC Symbol;Acc:20651]	7q34
ERICH1	glutamate-rich 1 [Source:HGNC Symbol;Acc:27234]	8p23.3
CSMD1	CUB and Sushi multiple domains 1 [Source:HGNC Symbol;Acc:14026]	8p23.2
MCPH1	microcephalin 1 [Source:HGNC Symbol;Acc:6954]	8p23.1
AGPAT5	1-acylglycerol-3-phosphate O-acyltransferase 5 [Source:HGNC Symbol;Acc:20886]	8p23.1
SLC25A37	solute carrier family 25 (mitochondrial iron transporter), member 37 [Source:HGNC Symbol;Acc:29786]	8p21.2
NEFL	neurofilament, light polypeptide [Source:HGNC Symbol;Acc:7739]	8p21.2
BNIP3L	BCL2/adenovirus E1B 19kDa interacting protein 3-like [Source:HGNC Symbol;Acc:1085]	8p21.2
CLU	clusterin [Source:HGNC Symbol;Acc:2095]	8p21.1
FZD3	frizzled family receptor 3 [Source:HGNC Symbol;Acc:4041]	8p21.1
EIF4EBP1	eukaryotic translation initiation factor 4E binding protein 1 [Source:HGNC Symbol;Acc:3288]	8p11.23
LSM1	LSM1 homolog, U6 small nuclear RNA associated (S. cerevisiae) [Source:HGNC Symbol;Acc:20472]	8p11.23
HOOK3	hook microtubule-tethering protein 3 [Source:HGNC Symbol;Acc:23576]	8p11.21
LYN	v-yes-1 Yamaguchi sarcoma viral related oncogene homolog [Source:HGNC Symbol;Acc:6735]	8q12.1
NSMAF	neutral sphingomyelinase (N-SMase) activation associated factor [Source:HGNC Symbol;Acc:8017]	8q12.1
PAG1	phosphoprotein associated with glycosphingolipid microdomains 1 [Source:HGNC Symbol;Acc:30043]	8q21.13
SNX16	sorting nexin 16 [Source:HGNC Symbol;Acc:14980]	8q21.13
CCNE2	cyclin E2 [Source:HGNC Symbol;Acc:1590]	8q22.1
SDC2	syndecan 2 [Source:HGNC Symbol;Acc:10659]	8q22.1
NOV	nephroblastoma overexpressed [Source:HGNC Symbol;Acc:7885]	8q24.12
ASAP1	ArfGAP with SH3 domain, ankyrin repeat and PH domain 1 [Source:HGNC Symbol;Acc:2720]	8q24.21
PHF20L1	PHD finger protein 20-like 1 [Source:HGNC Symbol;Acc:24280]	8q24.22
NFIB	nuclear factor I/B [Source:HGNC Symbol;Acc:7785]	9p22.3
ZDHHC21	zinc finger, DHHC-type containing 21 [Source:HGNC Symbol;Acc:20750]	9p22.3
RRAGA	Ras-related GTP binding A [Source:HGNC Symbol;Acc:16963]	9p22.1
EXOSC3	exosome component 3 [Source:HGNC Symbol;Acc:17944]	9p13.2
ZNF658	zinc finger protein 658 [Source:HGNC Symbol;Acc:25226]	9p13.1
SMC5	structural maintenance of chromosomes 5 [Source:HGNC Symbol;Acc:20465]	9q21.12
KLF9	Kruppel-like factor 9 [Source:HGNC Symbol;Acc:1123]	9q21.12
RFK	riboflavin kinase [Source:HGNC Symbol;Acc:30324]	9q21.13
TRIM14	tripartite motif containing 14 [Source:HGNC Symbol;Acc:16283]	9q22.33
ABCA1	ATP-binding cassette, sub-family A (ABC1), member 1 [Source:HGNC Symbol;Acc:29]	9q31.1
TMEM38B	transmembrane protein 38B [Source:HGNC Symbol;Acc:25535]	9q31.2
C9orf152	chromosome 9 open reading frame 152 [Source:HGNC Symbol;Acc:31455]	9q31.3
STRBP	spermatid perinuclear RNA binding protein [Source:HGNC Symbol;Acc:16462]	9q33.3
RALGPS1	Ral GEF with PH domain and SH3 binding motif 1 [Source:HGNC Symbol;Acc:16851]	9q33.3
SET	SET nuclear oncogene [Source:HGNC Symbol;Acc:10760]	9q34.11
SURF4	surfeit 4 [Source:HGNC Symbol;Acc:11476]	9q34.2
MID1	midline 1 (Opitz/BBB syndrome) [Source:HGNC Symbol;Acc:7095]	Xp22.2
REPS2	RALBP1 associated Eps domain containing 2 [Source:HGNC Symbol;Acc:9963]	Xp22.2
BCOR	BCL6 corepressor [Source:HGNC Symbol;Acc:20893]	Xp11.4
MED14	mediator complex subunit 14 [Source:HGNC Symbol;Acc:2370]	Xp11.4
AR	androgen receptor [Source:HGNC Symbol;Acc:644]	Xq12
YIPF6	Yip1 domain family, member 6 [Source:HGNC Symbol;Acc:28304]	Xq12
ATRX	alpha thalassemia/mental retardation syndrome X-linked [Source:HGNC Symbol;Acc:886]	Xq21.1
ZMAT1	zinc finger, matrin-type 1 [Source:HGNC Symbol;Acc:29377]	Xq22.1
SEPT6	septin 6 [Source:HGNC Symbol;Acc:15848]	Xq24
LAMP2	lysosomal-associated membrane protein 2 [Source:HGNC Symbol;Acc:6501]	Xq24
RBMX	RNA binding motif protein, X-linked [Source:HGNC Symbol;Acc:9910]	Xq26.3
PCDH11Y	protocadherin 11 Y-linked [Source:HGNC Symbol;Acc:15813]	Yp11.2
TTTY15	testis-specific transcript, Y-linked 15 (non-protein coding) [Source:HGNC Symbol;Acc:18567]	Yq11.21
