# Supplementary material for: Inherited determinants of early recurrent somatic mutations in prostate cancer
Source: Nat Commun. 2017 Jun 29;8:48. doi: 10.1038/s41467-017-00046-0 (PMC5491529; doi:10.1038/s41467-017-00046-0)
Supplement: Supplementary file 4 — Supplementary Data 3 [file 41467_2017_46_MOESM4_ESM.xlsx]

## Sheet: Sheet1
Supplementary Data 3: Transcript analysis summary of all functional variants
rs_id	Coordinate (hg19)	Chromosome location	DNA repair genes	Hormone regulated genes	Trigger Score	Top ranked	Trigger Score specificity
rs12082516	1:2251160	p36.33	0	0	0
rs4908904	1:6580250	p36.31	0	0	0
rs202577	1:6784053	p36.31	0	0	0
rs226473	1:8008968	p36.23	0	0	0
rs225100	1:8066914	p36.23	0	0	0
rs10489451	1:8100140	p36.23	0	0	0
rs9434586	1:8100639	p36.23	0	0	0
rs12093176	1:8119262	p36.23	0	0	0
rs12748993	1:8129507	p36.23	0	0	0
rs11121086	1:8151224	p36.23	0	0	0
rs13374405	1:8165400	p36.23	0	0	0
rs11581227	1:8176194	p36.23	0	0	0
rs6577467	1:8182588	p36.23	0	0	0
rs4908736	1:8187211	p36.23	0	0	0
rs4908737	1:8187300	p36.23	0	0	0
rs12566369	1:8192925	p36.23	0	0	0
rs9434615	1:8196065	p36.23	0	0	0
rs6577472	1:8206130	p36.23	0	0	0
rs6663882	1:8244145	p36.23	0	0	0
rs11587140	1:8260834	p36.23	0	1	0
rs17032305	1:8270490	p36.23	0	0	0
rs6683603	1:8273177	p36.23	0	0	0
rs478128	1:8276909	p36.23	0	0	0
rs7520292	1:8317958	p36.23	0	0	0
rs17032406	1:8343281	p36.23	0	0	0
rs10864368	1:8918313	p36.23	0	0	0
rs11121247	1:8918795	p36.23	0	0	0
rs4243826	1:9205673	p36.22	0	0	0
rs9435127	1:9267709	p36.22	0	0	0
rs2157479	1:9291036	p36.22	0	0	0
rs12093524	1:9334714	p36.22	0	0	0
rs6688233	1:9335745	p36.22	0	0	0
rs11590326	1:9339205	p36.22	0	0	0
rs9660866	1:9432162	p36.22	0	0	0
rs9308447	1:9432390	p36.22	0	0	0
rs17393334	1:9432911	p36.22	0	0	0
rs4596926	1:9436538	p36.22	0	0	0
rs17393468	1:9438540	p36.22	0	0	0
rs9660890	1:9498113	p36.22	0	0	0
rs9787285	1:9499246	p36.22	0	0	0
rs9662275	1:9500640	p36.22	0	0	0
rs9662546	1:9501492	p36.22	0	0	0
rs11121421	1:9502485	p36.22	0	0	0
rs10779725	1:9509782	p36.22	0	0	0
rs10779726	1:9509821	p36.22	0	0	0
rs17035493	1:10694040	p36.22	0	0	0
rs284301	1:10694125	p36.22	0	0	0
rs10864476	1:10951175	p36.22	0	0	0
rs7522413	1:10958935	p36.22	26	33	6.75577	TOP_RANKED	GLOBAL
rs6658595	1:12094682	p36.22	0	0	0
rs11121881	1:12205525	p36.22	0	0	0
rs1148460	1:12216488	p36.22	0	0	0
rs12075359	1:12217690	p36.22	0	0	0
rs590368	1:12223451	p36.22	0	0	0
rs7517198	1:12615535	p36.22	0	0	0
rs11121928	1:12615888	p36.22	0	0	0
rs6671072	1:14463067	p36.21	0	1	0
rs6671183	1:14463224	p36.21	0	0	0
rs10803459	1:14464167	p36.21	0	0	0
rs16853931	1:14647667	p36.21	0	0	0
rs16853939	1:14648255	p36.21	0	0	0
rs1079221	1:14766669	p36.21	0	0	0
rs7547198	1:14767077	p36.21	0	0	0
rs2480063	1:14811781	p36.21	0	0	0
rs10927442	1:14814759	p36.21	0	0	0
rs12138326	1:14845459	p36.21	0	0	0
rs3892594	1:14849088	p36.21	0	0	0
rs4279844	1:14849772	p36.21	0	0	0
rs6673698	1:14849996	p36.21	0	0	0
rs10927460	1:14870568	p36.21	0	0	0
rs742362	1:15726791	p36.21	0	0	0
rs12562864	1:15728139	p36.21	1	0	0
rs12562216	1:15734301	p36.21	3	8	3.21888
rs16851637	1:15734387	p36.21	0	0	0
rs12082523	1:16005792	p36.21	0	0	0
rs1472554	1:16115333	p36.21	0	0	0
rs848215	1:16267147	p36.13	0	0	0
rs6698719	1:16449536	p36.13	0	0	0
rs6684802	1:16449680	p36.13	0	0	0
rs11260711	1:16449746	p36.13	0	0	0
rs12401559	1:16488267	p36.13	0	0	0
rs4661715	1:16495846	p36.13	0	0	0
rs11588341	1:16498048	p36.13	0	0	0
rs6677710	1:16507618	p36.13	0	0	0
rs12058819	1:16509695	p36.13	0	0	0
rs4661721	1:16514369	p36.13	0	0	0
rs6693451	1:16574382	p36.13	0	0	0
rs9435739	1:17342924	p36.13	0	0	0
rs2746543	1:17386880	p36.13	0	0	0
rs6701639	1:17456646	p36.13	0	0	0
rs1883907	1:17466413	p36.13	0	0	0
rs2746479	1:17469692	p36.13	0	0	0
rs11203321	1:17498462	p36.13	0	0	0
rs3003464	1:17514734	p36.13	0	0	0
rs2501818	1:17518902	p36.13	0	0	0
rs11203327	1:17520008	p36.13	0	0	0
rs4625336	1:17630964	p36.13	0	0	0
rs587276	1:18193604	p36.13	0	0	0
rs563835	1:18201318	p36.13	0	0	0
rs578987	1:18203380	p36.13	0	0	0
rs6426630	1:19339070	p36.13	0	0	0
rs4130336	1:19839139	p36.13	1	1	0.693147
rs17401427	1:20193851	p36.13	0	0	0
rs636584	1:20451812	p36.12	0	0	0
rs10916721	1:20537226	p36.12	16	21	5.82008	TOP_RANKED	GLOBAL
rs736665	1:20582685	p36.12	0	0	0
rs2142629	1:20608200	p36.12	0	0	0
rs16824570	1:21067506	p36.12	0	0	0
rs12036106	1:21998838	p36.12	0	0	0
rs3818942	1:22000026	p36.12	0	0	0
rs16826074	1:22273833	p36.12	0	0	0
rs7531732	1:22275696	p36.12	0	0	0
rs7529220	1:22282619	p36.12	0	0	0
rs17427572	1:22287866	p36.12	0	0	0
rs12410694	1:22287941	p36.12	0	0	0
rs3117048	1:22345093	p36.12	0	0	0
rs760922	1:22358055	p36.12	0	0	0
rs1474646	1:22442025	p36.12	4	11	3.80666
rs2235530	1:22443760	p36.12	0	0	0
rs641032	1:23513980	p36.12	0	0	0
rs616406	1:23604005	p36.12	0	0	0
rs10753555	1:23703118	p36.12	0	0	0
rs1009590	1:23823798	p36.12	0	0	0
rs12239465	1:23907661	p36.11	0	3	0
rs4649099	1:23907702	p36.11	0	0	0
rs571479	1:24053465	p36.11	0	0	0
rs12092673	1:24444541	p36.11	0	0	0
rs10794648	1:24518206	p36.11	60	85	8.53719	TOP_RANKED	GLOBAL
rs7552167	1:24518643	p36.11	37	49	7.50329	TOP_RANKED	GLOBAL
rs11249047	1:24564127	p36.11	0	0	0
rs12403824	1:24609753	p36.11	0	0	0
rs1572786	1:24616294	p36.11	0	0	0
rs1099285	1:24636200	p36.11	0	0	0
rs672138	1:24636807	p36.11	0	0	0
rs672511	1:24636835	p36.11	0	0	0
rs2251344	1:24641965	p36.11	0	0	0
rs4274010	1:25021472	p36.11	30	39	7.06561	TOP_RANKED	GLOBAL
rs16829932	1:25022031	p36.11	0	0	0
rs11249163	1:25022055	p36.11	0	0	0
rs11805783	1:25023044	p36.11	0	0	0
rs3131511	1:25043881	p36.11	36	41	7.29777	TOP_RANKED	NON-GLOBAL
rs4601530	1:25044111	p36.11	0	1	0
rs4648890	1:25293941	p36.11	0	0	0
rs11581762	1:25298408	p36.11	0	0	0
rs7550635	1:25299637	p36.11	0	0	0
rs12027713	1:25353946	p36.11	0	0	0
rs311425	1:25356719	p36.11	0	0	0
rs11249247	1:25359373	p36.11	0	0	0
rs452044	1:25363656	p36.11	0	1	0
rs159532	1:26239117	p36.11	0	0	0
rs2997457	1:26343112	p36.11	0	0	0
rs3008231	1:26402023	p36.11	0	1	0
rs2783639	1:26429437	p36.11	0	1	0
rs7556628	1:26685190	p36.11	0	0	0
rs6598962	1:26704330	p36.11	0	0	0
rs566421	1:26909666	p36.11	0	0	0
rs6598858	1:26909765	p36.11	0	0	0
rs17162243	1:26909793	p36.11	0	0	0
rs4970508	1:26910684	p36.11	0	0	0
rs4970510	1:26910754	p36.11	0	0	0
rs17162456	1:27488243	p36.11	0	0	0
rs12402451	1:27488299	p36.11	0	0	0
rs7516721	1:27728040	p36.11	0	0	0
rs6598891	1:27937456	p36.11	0	0	0
rs530599	1:27964775	p36.11	0	0	0
rs12076783	1:27968662	p36.11	0	0	0
rs12087211	1:27978664	p36.11	0	0	0
rs12091164	1:27979063	p36.11	0	0	0
rs12749246	1:27981867	p36.11	0	0	0
rs2788690	1:28013500	p35.3	0	0	0
rs11247696	1:28187716	p35.3	0	1	0
rs4466676	1:28294710	p35.3	0	0	0
rs6678050	1:28424910	p35.3	0	0	0
rs11247752	1:28426001	p35.3	0	0	0
rs7523070	1:28640773	p35.3	0	0	0
rs6673481	1:28990270	p35.3	1	0	0
rs2452783	1:29472435	p35.3	0	0	0
rs399891	1:29518245	p35.3	0	0	0
rs3103882	1:29518293	p35.3	0	0	0
rs187953	1:30113567	p35.3	0	0	0
rs10915121	1:30148454	p35.3	0	0	0
rs894220	1:30183014	p35.3	0	0	0
rs894216	1:30185088	p35.3	0	0	0
rs267708	1:30445631	p35.2	0	0	0
rs452132	1:30478996	p35.2	0	0	0
rs6671795	1:30556722	p35.2	0	0	0
rs16833636	1:30852013	p35.2	0	0	0
rs7552658	1:30852097	p35.2	0	0	0
rs10915096	1:30852689	p35.2	0	0	0
rs12562501	1:30995428	p35.2	0	0	0
rs6687467	1:30998149	p35.2	0	0	0
rs10915147	1:30998579	p35.2	0	0	0
rs900963	1:30999350	p35.2	0	0	0
rs12741835	1:31090461	p35.2	27	42	7.03439	TOP_RANKED	GLOBAL
rs474814	1:31091447	p35.2	0	0	0
rs1212652	1:31143035	p35.2	0	0	0
rs1188425	1:31143528	p35.2	0	0	0
rs4949289	1:31201340	p35.2	0	0	0
rs4949290	1:31203860	p35.2	0	0	0
rs4949297	1:31247674	p35.2	0	0	0
rs4949299	1:31251698	p35.2	0	0	0
rs4949303	1:31282892	p35.2	0	0	0
rs12095326	1:31625389	p35.2	0	0	0
rs6425744	1:31850657	p35.2	0	0	0
rs1995585	1:31855474	p35.2	0	0	0
rs2839939	1:31881637	p35.2	0	0	0
rs10914417	1:31955351	p35.2	0	0	0
rs16834550	1:31996517	p35.2	0	0	0
rs10914449	1:32071674	p35.2	0	0	0
rs6664789	1:32072406	p35.2	25	39	6.88346	TOP_RANKED	NON-GLOBAL
rs2139539	1:32117779	p35.2	0	0	0
rs11811263	1:32172623	p35.2	0	0	0
rs7516503	1:32320956	p35.2	0	0	0
rs12067378	1:32450276	p35.1	0	0	0
rs785694	1:33190124	p35.1	0	0	0
rs2184931	1:33203461	p35.1	0	0	0
rs735402	1:33443064	p35.1	0	0	0
rs17511198	1:33450632	p35.1	0	0	0
rs10753272	1:33510270	p35.1	0	0	0
rs6682377	1:33513352	p35.1	0	0	0
rs17465854	1:33687320	p35.1	0	0	0
rs7542777	1:33788884	p35.1	0	0	0
rs11590395	1:33899014	p35.1	0	0	0
rs10798948	1:33899702	p35.1	0	0	0
rs11590975	1:33900150	p35.1	0	0	0
rs10914715	1:33902510	p35.1	0	0	0
rs12047904	1:33904609	p35.1	0	0	0
rs16835469	1:33904684	p35.1	4	3	2.56495
rs10914716	1:33905230	p35.1	0	0	0
rs1570686	1:33905877	p35.1	0	0	0
rs10914718	1:33906788	p35.1	0	0	0
rs12025000	1:33906842	p35.1	0	0	0
rs10914729	1:33925967	p35.1	0	0	0
rs10914894	1:34734066	p34.3	0	0	0
rs771396	1:34734177	p34.3	0	0	0
rs2093185	1:35224312	p34.3	0	0	0
rs12564302	1:35513351	p34.3	0	0	0
rs274132	1:36581978	p34.3	0	0	0
rs11263860	1:36601368	p34.3	0	0	0
rs272819	1:36678610	p34.3	0	0	0
rs3007212	1:36857141	p34.3	0	0	0
rs16822823	1:36874242	p34.3	0	0	0
rs215208	1:37952976	p34.3	0	1	0
rs6600440	1:38474647	p34.3	0	0	0
rs6665139	1:38596210	p34.3	0	0	0
rs1462811	1:38640340	p34.3	0	0	0
rs16824788	1:38685557	p34.3	0	0	0
rs16866160	1:38685910	p34.3	0	0	0
rs2494440	1:38909453	p34.3	1	2	1.09861
rs945338	1:38909544	p34.3	0	0	0
rs2152385	1:38915822	p34.3	0	0	0
rs1889079	1:39201158	p34.3	0	0	0
rs4475740	1:39425489	p34.3	0	0	0
rs784192	1:40160148	p34.2	0	0	0
rs11206897	1:40264146	p34.2	0	0	0
rs16826583	1:40291192	p34.2	0	0	0
rs7524359	1:40408813	p34.2	0	0	0
rs12071213	1:40445667	p34.2	0	0	0
rs12127899	1:40480784	p34.2	0	0	0
rs11207310	1:40481100	p34.2	0	0	0
rs12734278	1:40481816	p34.2	0	0	0
rs453604	1:40809858	p34.2	0	4	0
rs16865685	1:41049437	p34.2	0	0	0
rs11209075	1:41343061	p34.2	0	0	0
rs35809276	1:41346428	p34.2	0	0	0
rs6700929	1:41351541	p34.2	0	0	0
rs12759412	1:41353270	p34.2	0	0	0
rs12751530	1:41356780	p34.2	0	0	0
rs1576100	1:41367298	p34.2	0	0	0
rs12132634	1:41368578	p34.2	0	0	0
rs11805475	1:41385086	p34.2	0	0	0
rs10889750	1:41411249	p34.2	0	1	0
rs2363810	1:41783873	p34.2	0	0	0
rs7349069	1:41822753	p34.2	0	0	0
rs12718439	1:41953745	p34.2	0	0	0
rs2991345	1:41969327	p34.2	0	0	0
rs11590362	1:43208561	p34.2	0	0	0
rs11210709	1:43209539	p34.2	0	0	0
rs841837	1:43380982	p34.2	2	5	2.3979
rs841844	1:43387302	p34.2	0	0	0
rs4660696	1:43456466	p34.2	0	0	0
rs2991343	1:43760318	p34.2	0	0	0
rs4141740	1:43842827	p34.2	0	0	0
rs12069733	1:43941508	p34.2	0	0	0
rs16831558	1:44502163	p34.1	0	0	0
rs7522705	1:45992300	p34.1	0	0	0
rs1745371	1:46985192	p33	0	0	0
rs17102247	1:46989472	p33	0	0	0
rs17102513	1:47223894	p33	0	0	0
rs12184246	1:47657141	p33	0	0	0
rs7545034	1:47659445	p33	0	1	0
rs17103038	1:47675872	p33	0	0	0
rs741959	1:47676233	p33	0	0	0
rs1419051	1:47677112	p33	0	0	0
rs2758743	1:47678355	p33	0	0	0
rs4603175	1:47874586	p33	29	29	6.73578	TOP_RANKED	GLOBAL
rs11577621	1:47875484	p33	12	27	5.78383	TOP_RANKED	NON-GLOBAL
rs4926858	1:47875627	p33	0	0	0
rs12403496	1:48484051	p33	0	0	0
rs2492791	1:48484327	p33	0	0	0
rs1413330	1:48485047	p33	0	0	0
rs1693246	1:48486172	p33	0	0	0
rs823391	1:48511851	p33	0	0	0
rs7549671	1:48512119	p33	0	0	0
rs6690144	1:48512369	p33	0	0	0
rs6690390	1:48512650	p33	0	0	0
rs823390	1:48512745	p33	0	0	0
rs513108	1:48516401	p33	0	0	0
rs558615	1:48668297	p33	0	0	0
rs1999230	1:51635557	p32.3	0	0	0
rs12067434	1:52030379	p32.3	0	0	0
rs12127044	1:52033856	p32.3	0	0	0
rs12042673	1:53551880	p32.3	0	0	0
rs11206113	1:53610094	p32.3	0	0	0
rs1320594	1:53610372	p32.3	0	0	0
rs2486634	1:53610852	p32.3	0	0	0
rs6696614	1:53613907	p32.3	4	10	3.71357
rs11206154	1:53877199	p32.3	0	0	0
rs17379805	1:53877480	p32.3	0	0	0
rs6681936	1:53878779	p32.3	0	1	0
rs12063422	1:54585415	p32.3	0	0	0
rs669181	1:55315088	p32.3	0	0	0
rs7532349	1:55436493	p32.3	0	0	0
rs11206497	1:55436790	p32.3	0	0	0
rs17111402	1:55437512	p32.3	0	0	0
rs4927213	1:55742210	p32.3	0	0	0
rs4927214	1:55742322	p32.3	0	0	0
rs4927219	1:55751821	p32.3	0	0	0
rs17111863	1:55752896	p32.3	0	0	0
rs1498225	1:55775050	p32.3	0	0	0
rs6669253	1:55775665	p32.3	0	0	0
rs11206580	1:55891799	p32.3	0	0	0
rs12062130	1:55906839	p32.3	0	0	0
rs6588560	1:55907951	p32.3	0	0	0
rs12128309	1:55909238	p32.3	0	0	0
rs10888920	1:55909305	p32.3	0	0	0
rs11206583	1:55909517	p32.3	0	0	0
rs356118	1:55972259	p32.3	0	0	0
rs189593	1:55972596	p32.3	0	0	0
rs378437	1:56009470	p32.3	0	1	0
rs6680363	1:56039386	p32.3	0	0	0
rs4927257	1:56046320	p32.3	0	0	0
rs10493196	1:56046405	p32.3	0	0	0
rs2767499	1:56201024	p32.2	0	0	0
rs4379710	1:56291878	p32.2	0	0	0
rs6659096	1:56292073	p32.2	0	0	0
rs17112883	1:56292252	p32.2	0	0	0
rs7531257	1:56292402	p32.2	0	0	0
rs10493182	1:56335942	p32.2	0	0	0
rs6664825	1:56439329	p32.2	0	0	0
rs6664937	1:56439426	p32.2	0	0	0
rs10789014	1:56439836	p32.2	0	0	0
rs17113308	1:56535752	p32.2	0	0	0
rs1159984	1:56566090	p32.2	0	0	0
rs6670799	1:56566352	p32.2	0	0	0
rs946197	1:56602308	p32.2	0	0	0
rs1229948	1:56602531	p32.2	0	0	0
rs1890347	1:56604150	p32.2	0	0	0
rs1149648	1:56657399	p32.2	0	0	0
rs12409671	1:56768449	p32.2	0	0	0
rs3929899	1:56795419	p32.2	0	2	0
rs2994559	1:56795592	p32.2	0	0	0
rs7555594	1:56796085	p32.2	0	0	0
rs11206803	1:56877509	p32.2	0	0	0
rs17113979	1:56922359	p32.2	0	0	0
rs10888975	1:56956236	p32.2	0	0	0
rs4912351	1:59062925	p32.1	0	0	0
rs2073094	1:59086221	p32.1	0	0	0
rs1969772	1:59205102	p32.1	0	0	0
rs1007271	1:59231160	p32.1	0	0	0
rs2760488	1:59231953	p32.1	0	0	0
rs2760494	1:59238370	p32.1	0	0	0
rs2760495	1:59238412	p32.1	0	0	0
rs2811888	1:59238729	p32.1	0	0	0
rs33989940	1:59239988	p32.1	0	0	0
rs2764915	1:59394458	p32.1	0	0	0
rs2716116	1:59394773	p32.1	0	0	0
rs17118423	1:59394821	p32.1	0	0	0
rs6667591	1:59397257	p32.1	0	0	0
rs2764911	1:59399161	p32.1	0	0	0
rs932773	1:59433621	p32.1	0	0	0
rs17118457	1:59434160	p32.1	1	2	1.09861
rs12023539	1:59471631	p32.1	0	0	0
rs2716140	1:59472397	p32.1	0	0	0
rs2716121	1:59474554	p32.1	0	0	0
rs17464532	1:59483091	p32.1	0	0	0
rs12069500	1:59488023	p32.1	0	0	0
rs9436591	1:59489803	p32.1	0	0	0
rs12751628	1:59522358	p32.1	0	0	0
rs12565560	1:59536356	p32.1	0	0	0
rs12754658	1:59538472	p32.1	0	0	0
rs332229	1:59588394	p32.1	0	0	0
rs332227	1:59589342	p32.1	0	0	0
rs2989864	1:59594229	p32.1	0	0	0
rs625127	1:59618593	p32.1	0	0	0
rs6676724	1:59618816	p32.1	0	0	0
rs518715	1:59622132	p32.1	0	0	0
rs619413	1:59622391	p32.1	0	0	0
rs618917	1:59622499	p32.1	0	0	0
rs11207434	1:59737829	p32.1	0	0	0
rs835365	1:59757049	p32.1	0	1	0
rs7531541	1:59759283	p32.1	0	0	0
rs890291	1:60437812	p32.1	0	0	0
rs7531749	1:60745693	p32.1	1	0	0
rs922358	1:60746325	p32.1	0	0	0
rs484743	1:61062474	p32.1	0	0	0
rs12028543	1:61368719	p31.3	1	0	0
rs12131219	1:61368779	p31.3	0	0	0
rs591979	1:61368955	p31.3	0	0	0
rs575726	1:61369313	p31.3	0	0	0
rs6680953	1:62699069	p31.3	0	0	0
rs4323745	1:62791652	p31.3	0	0	0
rs12126671	1:62802618	p31.3	0	0	0
rs3949904	1:62848090	p31.3	0	0	0
rs1473752	1:62848113	p31.3	0	0	0
rs6699962	1:62852022	p31.3	0	0	0
rs7543765	1:62853085	p31.3	1	1	0.693147
rs12130333	1:63191777	p31.3	0	0	0
rs12031051	1:63589418	p31.3	0	1	0
rs855351	1:64126450	p31.3	0	0	0
rs2658416	1:64163569	p31.3	0	0	0
rs17125358	1:64163615	p31.3	0	0	0
rs2135432	1:64163691	p31.3	0	0	0
rs7543645	1:64199203	p31.3	0	0	0
rs2658422	1:64199331	p31.3	0	0	0
rs7554910	1:64213571	p31.3	0	0	0
rs1496012	1:64807829	p31.3	0	0	0
rs11208848	1:66867812	p31.3	0	0	0
rs699262	1:66930643	p31.3	0	0	0
rs699260	1:66930964	p31.3	0	0	0
rs10889618	1:66931370	p31.3	0	0	0
rs783330	1:66932385	p31.3	0	0	0
rs699258	1:66934182	p31.3	0	0	0
rs12026828	1:66954349	p31.3	0	0	0
rs12739235	1:66955499	p31.3	0	0	0
rs17128965	1:66955591	p31.3	0	0	0
rs17471738	1:66956151	p31.3	0	0	0
rs9651195	1:66956685	p31.3	0	0	0
rs1338209	1:66957094	p31.3	0	0	0
rs1025994	1:66957148	p31.3	0	0	0
rs1415979	1:66957311	p31.3	0	1	0
rs1415981	1:66957553	p31.3	0	0	0
rs9651196	1:66957705	p31.3	0	0	0
rs10493407	1:66991699	p31.3	0	0	0
rs17129027	1:66991820	p31.3	0	0	0
rs10493408	1:66992054	p31.3	0	0	0
rs12040232	1:66992277	p31.3	0	0	0
rs12061545	1:67526029	p31.3	1	0	0
rs4655513	1:67526071	p31.3	0	0	0
rs11811977	1:67526409	p31.3	0	0	0
rs2096016	1:67933748	p31.3	0	0	0
rs17461273	1:68000182	p31.3	0	0	0
rs4655736	1:68027906	p31.3	0	0	0
rs7513193	1:68039342	p31.3	0	0	0
rs11585171	1:68055347	p31.3	0	0	0
rs699230	1:68056458	p31.3	0	0	0
rs787494	1:68085586	p31.3	0	0	0
rs787493	1:68085719	p31.3	0	0	0
rs787483	1:68093218	p31.3	0	0	0
rs787480	1:68095872	p31.3	0	0	0
rs2815266	1:68146993	p31.3	0	0	0
rs488778	1:68147143	p31.3	0	0	0
rs7414246	1:68160741	p31.3	0	0	0
rs41335250	1:68162655	p31.3	0	0	0
rs41387349	1:68163161	p31.3	0	0	0
rs12408005	1:68163295	p31.3	12	29	5.85507	TOP_RANKED	GLOBAL
rs12139131	1:68797702	p31.3	0	0	0
rs2225019	1:68844739	p31.3	0	0	0
rs3125916	1:68845018	p31.3	0	0	0
rs7515572	1:68851568	p31.3	0	0	0
rs1507860	1:69520596	p31.2	0	0	0
rs1341795	1:69960136	p31.1	1	0	0
rs1341794	1:69960199	p31.1	0	0	0
rs2807912	1:70952314	p31.1	0	0	0
rs7541725	1:75549806	p31.1	0	0	0
rs6699769	1:78504264	p31.1	0	0	0
rs1780747	1:79181416	p31.1	0	0	0
rs41402046	1:79297136	p31.1	0	0	0
rs41322946	1:79299087	p31.1	0	0	0
rs6694893	1:79299115	p31.1	0	0	0
rs17102288	1:79300263	p31.1	0	0	0
rs11162615	1:79545732	p31.1	0	0	0
rs1487552	1:79654094	p31.1	0	0	0
rs10493639	1:80365362	p31.1	0	0	0
rs1549556	1:80858494	p31.1	0	0	0
rs946432	1:81641127	p31.1	0	0	0
rs12088543	1:84717983	p31.1	0	0	0
rs17131371	1:84719245	p31.1	1	1	0.693147
rs643521	1:84719419	p31.1	1	1	0.693147
rs601301	1:84720604	p31.1	1	1	0.693147
rs599941	1:84720870	p31.1	0	0	0
rs2945147	1:85063134	p22.3	0	0	0
rs2994431	1:85187266	p22.3	0	0	0
rs11161442	1:85215534	p22.3	0	0	0
rs17114859	1:85215813	p22.3	0	0	0
rs11161563	1:85711058	p22.3	0	0	0
rs10873710	1:86072216	p22.3	0	0	0
rs2026774	1:86076069	p22.3	0	0	0
rs4949917	1:86076585	p22.3	0	0	0
rs1360240	1:86095613	p22.3	0	0	0
rs166412	1:87242062	p22.3	0	0	0
rs691481	1:87246014	p22.3	0	0	0
rs691241	1:87246327	p22.3	0	0	0
rs692441	1:87255790	p22.3	0	0	0
rs12217104	1:87256114	p22.3	4	10	3.71357
rs17129894	1:87685115	p22.3	0	0	0
rs6668687	1:87690412	p22.3	0	0	0
rs6692534	1:87690762	p22.3	0	0	0
rs7538043	1:87691043	p22.3	0	0	0
rs6576882	1:87709224	p22.3	0	0	0
rs12408684	1:87865556	p22.3	0	0	0
rs11807187	1:88230561	p22.3	0	0	0
rs2503259	1:88231787	p22.3	0	0	0
rs13375846	1:88292661	p22.3	0	0	0
rs10218533	1:88335474	p22.3	1	0	0
rs3008451	1:88433629	p22.2	3	0	0
rs1414355	1:89828716	p22.2	0	0	0
rs359932	1:89984363	p22.2	0	0	0
rs12045241	1:90082224	p22.2	0	0	0
rs1215520	1:90082574	p22.2	1	15	2.77259
rs4271196	1:90189489	p22.2	0	0	0
rs1011702	1:90189774	p22.2	0	0	0
rs12142526	1:90405190	p22.2	0	0	0
rs9428050	1:90836739	p22.2	0	0	0
rs569633	1:90953761	p22.2	0	0	0
rs1828024	1:91590230	p22.2	0	0	0
rs17501937	1:92021705	p22.1	0	0	0
rs6681073	1:92022597	p22.1	0	0	0
rs11164953	1:92031009	p22.1	0	0	0
rs925190	1:92031175	p22.1	0	0	0
rs2391018	1:92034142	p22.1	0	0	0
rs6689719	1:92035303	p22.1	0	0	0
rs12141173	1:92036340	p22.1	3	2	1.94591
rs10493852	1:92041515	p22.1	0	0	0
rs12023428	1:92048412	p22.1	0	0	0
rs17131494	1:92048909	p22.1	0	0	0
rs11165002	1:92048966	p22.1	0	0	0
rs12117800	1:92049014	p22.1	0	0	0
rs12125101	1:92076140	p22.1	0	0	0
rs11165147	1:92116640	p22.1	0	0	0
rs7539757	1:92924057	p22.1	0	0	0
rs12075168	1:92940195	p22.1	0	0	0
rs4970705	1:92971828	p22.1	0	0	0
rs17110063	1:94026861	p22.1	0	0	0
rs17110662	1:94426916	p22.1	0	0	0
rs12410905	1:94444197	p22.1	0	0	0
rs35550403	1:94445595	p22.1	0	0	0
rs11165057	1:94455420	p22.1	0	0	0
rs12062935	1:94455448	p22.1	0	0	0
rs17111122	1:94596464	p22.1	0	0	0
rs1931564	1:94597160	p22.1	0	0	0
rs2022395	1:94607473	p22.1	0	0	0
rs2022378	1:94607607	p22.1	0	0	0
rs1687949	1:94747353	p21.3	0	0	0
rs1756259	1:94763207	p21.3	0	0	0
rs7535547	1:94793878	p21.3	0	0	0
rs337601	1:95017380	p21.3	0	0	0
rs841698	1:95018519	p21.3	0	0	0
rs841699	1:95019905	p21.3	0	0	0
rs12125055	1:95028390	p21.3	0	0	0
rs17365315	1:95028444	p21.3	3	1	1.38629
rs17411335	1:95081587	p21.3	0	0	0
rs10874867	1:95083836	p21.3	0	0	0
rs11165185	1:95085592	p21.3	0	0	0
rs1539622	1:95085927	p21.3	0	0	0
rs1539623	1:95085959	p21.3	0	0	0
rs2391383	1:95086409	p21.3	0	0	0
rs10782985	1:95101917	p21.3	0	0	0
rs1341645	1:95108162	p21.3	0	0	0
rs1341643	1:95108374	p21.3	0	0	0
rs4847324	1:95110154	p21.3	0	0	0
rs1778196	1:95110225	p21.3	0	0	0
rs1778195	1:95110418	p21.3	0	0	0
rs715813	1:95110434	p21.3	0	0	0
rs12132926	1:95111598	p21.3	1	0	0
rs2971940	1:95111759	p21.3	0	0	0
rs4847326	1:95113046	p21.3	0	0	0
rs1778193	1:95113417	p21.3	0	0	0
rs11165190	1:95118061	p21.3	0	0	0
rs12725402	1:95118391	p21.3	0	0	0
rs17111996	1:95122518	p21.3	0	0	0
rs7539517	1:95440871	p21.3	7	14	4.59512
rs7512953	1:95554294	p21.3	6	19	4.74493	TOP_RANKED	GLOBAL
rs161798	1:96831231	p21.3	0	0	0
rs10875014	1:96938633	p21.3	0	0	0
rs12093527	1:96938697	p21.3	0	0	0
rs1236381	1:97005643	p21.3	0	0	0
rs12025601	1:97024285	p21.3	0	0	0
rs2391799	1:97024329	p21.3	0	0	0
rs942904	1:97025708	p21.3	0	1	0
rs12074249	1:98410228	p21.3	0	0	0
rs1198589	1:98550411	p21.3	0	0	0
rs7549825	1:98554409	p21.3	0	0	0
rs2224808	1:98773432	p21.3	0	0	0
rs11810583	1:98806317	p21.3	0	0	0
rs1028889	1:98806421	p21.3	0	0	0
rs12411125	1:98852283	p21.3	0	2	0
rs12023472	1:99921791	p21.2	0	0	0
rs10875223	1:99922216	p21.2	0	0	0
rs7514596	1:100022918	p21.2	0	0	0
rs7530721	1:100023385	p21.2	0	0	0
rs10783114	1:100045150	p21.2	0	0	0
rs11166276	1:100045239	p21.2	0	0	0
rs7526002	1:100064021	p21.2	0	0	0
rs2392049	1:100065955	p21.2	0	0	0
rs17648010	1:100086858	p21.2	0	0	0
rs834979	1:100087162	p21.2	0	0	0
rs11166284	1:100087539	p21.2	0	0	0
rs7550217	1:100109949	p21.2	0	0	0
rs12136609	1:100170102	p21.2	0	0	0
rs4908018	1:100234367	p21.2	0	0	0
rs2392072	1:100234743	p21.2	0	0	0
rs7541580	1:100235426	p21.2	0	0	0
rs903127	1:100236357	p21.2	0	0	0
rs10875258	1:100252217	p21.2	0	0	0
rs11166382	1:100428784	p21.2	0	0	0
rs7529081	1:100997065	p21.2	0	0	0
rs17122733	1:100997095	p21.2	0	0	0
rs6702766	1:100997635	p21.2	0	0	0
rs7555025	1:100997680	p21.2	0	0	0
rs17123016	1:101073216	p21.2	0	0	0
rs11586815	1:101089079	p21.2	0	0	0
rs10493934	1:101124201	p21.2	0	0	0
rs11812031	1:101327772	p21.2	0	0	0
rs6699619	1:101577284	p21.2	0	0	0
rs7513526	1:101603450	p21.2	0	0	0
rs12752441	1:101641606	p21.2	0	0	0
rs1571498	1:101669840	p21.2	0	1	0
rs17123954	1:101723772	p21.2	0	0	0
rs2038363	1:101726526	p21.2	0	0	0
rs17419302	1:101726878	p21.2	0	0	0
rs6679024	1:101731409	p21.2	0	0	0
rs9434158	1:101731461	p21.2	0	0	0
rs12404929	1:101754128	p21.2	0	0	0
rs7516960	1:101756557	p21.2	0	0	0
rs10875366	1:101757864	p21.2	0	0	0
rs11166580	1:101768392	p21.2	0	0	0
rs13376006	1:101768580	p21.2	0	0	0
rs7529913	1:101769433	p21.2	0	0	0
rs6688235	1:101769456	p21.2	0	0	0
rs17420889	1:101830191	p21.2	0	0	0
rs4908135	1:101831838	p21.2	0	0	0
rs4908137	1:101833477	p21.2	0	0	0
rs7538660	1:101833755	p21.2	0	0	0
rs7541383	1:101834080	p21.2	0	0	0
rs11579520	1:101834408	p21.2	0	0	0
rs17124335	1:101836812	p21.2	0	0	0
rs6688602	1:101837079	p21.2	0	0	0
rs12142899	1:101874416	p21.2	0	0	0
rs1777884	1:101972985	p21.2	0	0	0
rs374982	1:101973050	p21.2	0	0	0
rs10874684	1:103596035	p21.1	0	0	0
rs4391692	1:107480064	p13.3	0	0	0
rs7554812	1:108072845	p13.3	0	0	0
rs10881469	1:108073385	p13.3	0	0	0
rs1444033	1:108073527	p13.3	0	0	0
rs12565627	1:108074435	p13.3	0	0	0
rs12406309	1:108074445	p13.3	0	0	0
rs521420	1:108074669	p13.3	0	0	0
rs17535067	1:108074954	p13.3	2	0	0
rs12083653	1:108077895	p13.3	0	0	0
rs11185131	1:108078183	p13.3	0	0	0
rs651844	1:108079073	p13.3	0	0	0
rs10785826	1:108090429	p13.3	0	0	0
rs1781051	1:108559034	p13.3	0	0	0
rs2153985	1:108585958	p13.3	0	0	0
rs1777458	1:108585993	p13.3	0	0	0
rs1781077	1:108589589	p13.3	0	0	0
rs1418998	1:108592597	p13.3	0	0	0
rs17020768	1:108594019	p13.3	0	0	0
rs6677839	1:108599341	p13.3	0	0	0
rs2804260	1:109046211	p13.3	0	0	0
rs602265	1:109781581	p13.3	0	0	0
rs611945	1:109782003	p13.3	0	0	0
rs617224	1:109820590	p13.3	0	0	0
rs17035949	1:109820919	p13.3	0	0	0
rs583104	1:109821307	p13.3	0	0	0
rs559479	1:110138536	p13.3	0	0	0
rs1109112	1:110307284	p13.3	0	0	0
rs7528499	1:110328576	p13.3	0	0	0
rs6674178	1:110328654	p13.3	0	0	0
rs6687356	1:110329674	p13.3	0	0	0
rs17024863	1:110331262	p13.3	0	0	0
rs7524737	1:110332816	p13.3	0	0	0
rs493120	1:110339102	p13.3	0	0	0
rs6659821	1:110339828	p13.3	0	0	0
rs579035	1:110346885	p13.3	0	0	0
rs1466937	1:110347233	p13.3	0	0	0
rs534872	1:110351967	p13.3	0	0	0
rs499345	1:110361682	p13.3	0	0	0
rs500117	1:110361721	p13.3	0	0	0
rs521093	1:110368230	p13.3	1	0	0
rs41457947	1:110369538	p13.3	0	0	0
rs6537880	1:110369740	p13.3	0	0	0
rs41397944	1:110370998	p13.3	0	0	0
rs10857800	1:110408241	p13.3	1	3	1.38629
rs6695237	1:110415626	p13.3	0	0	0
rs12036949	1:110415799	p13.3	0	0	0
rs17025049	1:110416198	p13.3	0	0	0
rs11102019	1:110418429	p13.3	0	0	0
rs12088714	1:110418854	p13.3	0	0	0
rs333958	1:110436506	p13.3	4	6	3.21888
rs17661447	1:110473993	p13.3	0	0	0
rs11102043	1:110517396	p13.3	0	0	0
rs12062571	1:110517617	p13.3	0	0	0
rs11578913	1:110777105	p13.3	0	0	0
rs2784149	1:110778745	p13.3	3	14	3.7612
rs4838973	1:110809895	p13.3	0	0	0
rs41451648	1:111176693	p13.3	0	0	0
rs17638705	1:111177769	p13.3	0	0	0
rs11585237	1:111183367	p13.3	0	0	0
rs2640497	1:111183408	p13.3	0	0	0
rs2821549	1:111184045	p13.3	0	0	0
rs2820086	1:111786228	p13.3	0	0	0
rs12075642	1:111786251	p13.3	0	1	0
rs2076590	1:112263682	p13.2	0	0	0
rs197423	1:112263862	p13.2	0	0	0
rs2076591	1:112264274	p13.2	0	0	0
rs17740750	1:112604454	p13.2	0	0	0
rs11102440	1:112793146	p13.2	0	0	0
rs10745327	1:112805968	p13.2	0	0	0
rs2999471	1:112928036	p13.2	0	0	0
rs11102479	1:113006804	p13.2	0	0	0
rs11102559	1:113426308	p13.2	0	0	0
rs1857346	1:113446860	p13.2	0	0	0
rs41510545	1:113450377	p13.2	0	0	0
rs12404563	1:113689835	p13.2	0	0	0
rs10776776	1:114583160	p13.2	0	0	0
rs6537807	1:114624673	p13.2	0	0	0
rs10858029	1:114625425	p13.2	0	0	0
rs6687019	1:114625578	p13.2	0	0	0
rs6537808	1:114625602	p13.2	0	0	0
rs17032708	1:114865960	p13.2	0	0	0
rs11102783	1:114882087	p13.2	0	0	0
rs9429736	1:114885239	p13.2	0	0	0
rs662353	1:114885641	p13.2	0	0	0
rs17033240	1:115656400	p13.2	0	0	0
rs12134493	1:115677946	p13.2	0	0	0
rs1286227	1:115709738	p13.2	0	0	0
rs12040776	1:115710214	p13.2	0	0	0
rs1573184	1:115713738	p13.2	0	0	0
rs6678822	1:115713872	p13.2	0	0	0
rs1925975	1:115720666	p13.2	0	0	0
rs6691441	1:115722813	p13.2	0	0	0
rs17033376	1:115723392	p13.2	0	0	0
rs195216	1:115723695	p13.2	0	0	0
rs742871	1:115726316	p13.2	0	0	0
rs9429549	1:115733494	p13.2	0	0	0
rs195204	1:115734091	p13.2	0	0	0
rs195202	1:115734463	p13.2	0	0	0
rs17033492	1:115765116	p13.2	0	0	0
rs1986809	1:115770027	p13.2	0	0	0
rs1777719	1:115782068	p13.2	0	0	0
rs11811071	1:115782192	p13.2	0	0	0
rs12143063	1:115782403	p13.2	0	0	0
rs11102906	1:115800949	p13.2	0	0	0
rs11582522	1:116137772	p13.1	0	0	0
rs2797180	1:116357354	p13.1	0	0	0
rs2797199	1:116372907	p13.1	0	0	0
rs2797198	1:116373246	p13.1	0	0	0
rs10802163	1:116693469	p13.1	0	0	0
rs17553086	1:116855861	p13.1	0	0	0
rs12067788	1:116996427	p13.1	0	0	0
rs3949262	1:117018847	p13.1	0	0	0
rs1547110	1:117019103	p13.1	0	0	0
rs1176385	1:117027445	p13.1	0	1	0
rs6675211	1:117028699	p13.1	0	0	0
rs10924102	1:117030982	p13.1	0	0	0
rs6691646	1:117038908	p13.1	0	0	0
rs3850814	1:117043044	p13.1	1	5	1.79176
rs17036161	1:117236316	p13.1	0	0	0
rs696664	1:117236409	p13.1	0	0	0
rs612865	1:117264106	p13.1	0	0	0
rs7524047	1:117284265	p13.1	0	0	0
rs797999	1:117293763	p13.1	0	0	0
rs798028	1:117337726	p13.1	0	0	0
rs1182218	1:117361083	p13.1	0	0	0
rs12087809	1:117361745	p13.1	0	0	0
rs12727006	1:117390215	p13.1	0	0	0
rs6685673	1:117392259	p13.1	0	0	0
rs10494190	1:117392940	p13.1	0	0	0
rs7553038	1:117394763	p13.1	0	0	0
rs6701490	1:117423339	p13.1	0	0	0
rs6666558	1:117423442	p13.1	0	0	0
rs17257512	1:118196383	p12	0	2	0
rs377875	1:118201128	p12	0	0	0
rs13375990	1:118201699	p12	0	0	0
rs17037517	1:118202084	p12	0	0	0
rs12079142	1:118202692	p12	0	0	0
rs6661374	1:118226126	p12	0	0	0
rs6680046	1:118367301	p12	0	0	0
rs6428733	1:118753161	p12	0	0	0
rs17023814	1:120095922	p12	0	0	0
rs2363498	1:120214824	p12	3	8	3.21888
rs12023426	1:120229719	p12	0	0	0
rs11577560	1:120229865	p12	0	0	0
rs541763	1:120245407	p12	3	7	3.09104
rs17024340	1:120358925	p12	0	0	0
rs17024343	1:120359202	p12	0	0	0
rs12095494	1:120425620	p12	0	0	0
rs4649801	1:120687115	p11.2	0	0	0
rs3118124	1:150166675	q21.2	0	0	0
rs11586047	1:150506263	q21.3	0	0	0
rs11204853	1:151557131	q21.3	0	0	0
rs11204897	1:151809066	q21.3	0	0	0
rs998454	1:151817998	q21.3	0	0	0
rs1552606	1:151894217	q21.3	0	0	0
rs9943221	1:151914898	q21.3	0	0	0
rs6663064	1:151915541	q21.3	0	0	0
rs16833656	1:151916692	q21.3	0	0	0
rs1490191	1:151916751	q21.3	0	0	0
rs7541099	1:151938763	q21.3	0	0	0
rs2999525	1:151950290	q21.3	0	0	0
rs2999526	1:151951695	q21.3	0	0	0
rs1532132	1:151954140	q21.3	0	0	0
rs1387835	1:151954892	q21.3	0	0	0
rs6678672	1:151955009	q21.3	0	0	0
rs1353435	1:152139640	q21.3	0	0	0
rs1496036	1:152140016	q21.3	0	3	0
rs12033735	1:152140291	q21.3	0	3	0
rs16833880	1:152154716	q21.3	0	0	0
rs1496043	1:152159479	q21.3	0	0	0
rs4845750	1:152201217	q21.3	14	16	5.4161	TOP_RANKED	GLOBAL
rs2004180	1:152473234	q21.3	0	0	0
rs1984725	1:152473262	q21.3	0	0	0
rs2181173	1:152474866	q21.3	0	0	0
rs16834152	1:152475171	q21.3	0	0	0
rs16834366	1:152690547	q21.3	0	0	0
rs16834421	1:152712747	q21.3	0	0	0
rs11205096	1:152715824	q21.3	0	0	0
rs11205098	1:152717432	q21.3	0	0	0
rs1953057	1:152724816	q21.3	0	0	0
rs12034091	1:152724887	q21.3	0	0	0
rs6658215	1:152734822	q21.3	0	0	0
rs16834772	1:152925320	q21.3	0	0	0
rs7556517	1:152925755	q21.3	0	0	0
rs12032522	1:152945228	q21.3	1	1	0.693147
rs1933382	1:153003295	q21.3	0	0	0
rs10494283	1:153007000	q21.3	0	0	0
rs986760	1:153146946	q21.3	0	0	0
rs3006485	1:153357021	q21.3	0	0	0
rs16835437	1:153531282	q21.3	0	0	0
rs7541193	1:153672247	q21.3	0	0	0
rs4341393	1:153776666	q21.3	0	0	0
rs12032720	1:155274960	q22	0	1	0
rs1749405	1:155860091	q22	0	1	0
rs536857	1:156111287	q22	0	0	0
rs1171556	1:156431341	q22	0	0	0
rs7521028	1:157077305	q23.1	0	0	0
rs10494309	1:157118421	q23.1	0	0	0
rs16839482	1:157931997	q23.1	0	0	0
rs11576707	1:157959615	q23.1	0	0	0
rs10797000	1:158094221	q23.1	0	0	0
rs11265075	1:158787438	q23.1	0	0	0
rs41352753	1:158790362	q23.1	0	0	0
rs863933	1:158790753	q23.1	0	0	0
rs10797041	1:159461920	q23.2	0	0	0
rs10494329	1:159564045	q23.2	0	2	0
rs1037144	1:159567848	q23.2	0	0	0
rs1545366	1:159568372	q23.2	0	0	0
rs3806185	1:159748886	q23.2	0	0	0
rs2494515	1:159839971	q23.2	0	0	0
rs6673451	1:159840131	q23.2	0	0	0
rs2501330	1:159840541	q23.2	0	0	0
rs16842816	1:159881684	q23.2	0	0	0
rs4656874	1:160044622	q23.2	0	1	0
rs911232	1:160074507	q23.2	0	0	0
rs10908776	1:160334362	q23.2	0	0	0
rs11265393	1:160398842	q23.2	0	0	0
rs12069196	1:160399316	q23.2	0	0	0
rs6688100	1:160399586	q23.2	0	0	0
rs1324740	1:160407025	q23.2	0	0	0
rs11265410	1:160430580	q23.2	0	0	0
rs6668760	1:160551490	q23.3	0	0	0
rs2369724	1:160575499	q23.3	0	0	0
rs10218843	1:160626061	q23.3	0	0	0
rs4656923	1:160626383	q23.3	0	0	0
rs4656924	1:160644718	q23.3	0	0	0
rs41440146	1:160644732	q23.3	0	0	0
rs2077485	1:160751105	q23.3	0	0	0
rs12037395	1:160832777	q23.3	0	0	0
rs7410867	1:160832799	q23.3	0	0	0
rs12739089	1:161062264	q23.3	0	0	0
rs4489574	1:161189713	q23.3	0	0	0
rs7528588	1:161189934	q23.3	0	0	0
rs1503813	1:161700679	q23.3	0	0	0
rs10799934	1:161702141	q23.3	0	0	0
rs16859391	1:161702384	q23.3	0	0	0
rs6658860	1:162024818	q23.3	0	0	0
rs164154	1:162342203	q23.3	0	0	0
rs12085557	1:162361245	q23.3	0	3	0
rs16863247	1:162505496	q23.3	0	0	0
rs34532917	1:162845085	q23.3	0	0	0
rs41358944	1:162851600	q23.3	0	0	0
rs12735998	1:162851756	q23.3	0	0	0
rs12045181	1:162874457	q23.3	7	16	4.72739	TOP_RANKED	GLOBAL
rs10799880	1:162874971	q23.3	0	0	0
rs16846622	1:162875195	q23.3	0	0	0
rs17489752	1:162877069	q23.3	0	0	0
rs12128758	1:162877157	q23.3	2	13	3.29584
rs4303055	1:162877944	q23.3	0	0	0
rs10917636	1:162878023	q23.3	5	19	4.56435
rs10753596	1:162884258	q23.3	0	0	0
rs11580679	1:162944573	q23.3	0	0	0
rs16847294	1:162944728	q23.3	0	0	0
rs1507741	1:162957811	q23.3	0	0	0
rs2841957	1:163053018	q23.3	0	0	0
rs2661314	1:163053153	q23.3	0	0	0
rs17366417	1:163844578	q23.3	0	0	0
rs17374983	1:163847340	q23.3	0	0	0
rs6693448	1:165597508	q24.1	0	0	0
rs10494449	1:165883303	q24.1	0	0	0
rs10494450	1:165883450	q24.1	0	0	0
rs12095265	1:165885805	q24.1	0	0	0
rs7552562	1:166876079	q24.1	0	0	0
rs988778	1:167103945	q24.1	0	0	0
rs12077809	1:167104790	q24.1	0	0	0
rs6657484	1:167105418	q24.1	0	0	0
rs4657637	1:167121851	q24.1	0	0	0
rs7551302	1:167130548	q24.1	0	0	0
rs11587291	1:167131746	q24.1	0	0	0
rs12091071	1:167132051	q24.1	0	0	0
rs2064294	1:167510182	q24.2	0	0	0
rs4657670	1:167534270	q24.2	0	0	0
rs12563273	1:167535358	q24.2	0	0	0
rs4657679	1:167572558	q24.2	2	2	1.60944
rs6693156	1:167572665	q24.2	0	0	0
rs10918739	1:167678144	q24.2	0	0	0
rs12119888	1:167678404	q24.2	0	0	0
rs1933074	1:167688459	q24.2	0	0	0
rs16859673	1:167762177	q24.2	0	0	0
rs16859676	1:167763151	q24.2	0	0	0
rs3830178	1:167764835	q24.2	0	0	0
rs7543621	1:168436436	q24.2	0	0	0
rs10918897	1:168438268	q24.2	0	0	0
rs6656805	1:168451333	q24.2	0	0	0
rs4656597	1:168474310	q24.2	0	0	0
rs12059815	1:168479720	q24.2	0	0	0
rs11580561	1:168599216	q24.2	1	2	1.09861
rs10800374	1:168606715	q24.2	0	0	0
rs12062498	1:168606883	q24.2	0	2	0
rs16861246	1:168623309	q24.2	0	0	0
rs17514217	1:168889407	q24.2	0	0	0
rs17514245	1:168889557	q24.2	0	0	0
rs10489376	1:168961407	q24.2	0	0	0
rs3885388	1:169013428	q24.2	0	0	0
rs4656643	1:169013883	q24.2	0	1	0
rs12066306	1:169016230	q24.2	0	0	0
rs1332957	1:170274848	q24.2	0	0	0
rs10919349	1:170279482	q24.2	0	0	0
rs4300285	1:170279805	q24.2	0	0	0
rs4489621	1:170279910	q24.2	0	0	0
rs4256872	1:170280109	q24.2	0	0	0
rs12138644	1:170280662	q24.2	0	0	0
rs4568885	1:170280967	q24.2	0	0	0
rs12408490	1:170376743	q24.2	0	0	0
rs12024348	1:170377323	q24.2	0	0	0
rs12038857	1:170535636	q24.2	0	0	0
rs41325345	1:170588276	q24.2	0	0	0
rs10489231	1:170589437	q24.2	0	0	0
rs501680	1:170625867	q24.2	0	0	0
rs4656799	1:170709195	q24.2	0	0	0
rs16863548	1:170709358	q24.2	0	0	0
rs12121072	1:171187784	q24.3	0	0	0
rs10912593	1:171188057	q24.3	0	0	0
rs10912995	1:171407008	q24.3	0	0	0
rs10913015	1:171410532	q24.3	0	0	0
rs10913017	1:171411047	q24.3	0	0	0
rs12145164	1:171437669	q24.3	52	72	8.22818	TOP_RANKED	GLOBAL
rs10158135	1:171724921	q24.3	0	0	0
rs7551242	1:172445883	q24.3	0	0	0
rs6424956	1:172469707	q24.3	0	0	0
rs859621	1:172687870	q24.3	0	0	0
rs11587368	1:172716461	q24.3	0	0	0
rs12119745	1:172716497	q24.3	0	0	0
rs41421246	1:172716579	q24.3	0	0	0
rs10127707	1:172789206	q24.3	0	0	0
rs7519046	1:172807254	q24.3	0	0	0
rs10489276	1:172862939	q24.3	0	0	0
rs4145469	1:172874991	q24.3	0	0	0
rs16845072	1:172875119	q24.3	0	0	0
rs12035082	1:172898377	q24.3	0	0	0
rs16845148	1:172902366	q25.1	0	0	0
rs16845169	1:172915703	q25.1	0	0	0
rs972100	1:172936636	q25.1	0	0	0
rs10912505	1:172936846	q25.1	1	2	1.09861
rs11579340	1:172939896	q25.1	0	0	0
rs16845211	1:172940883	q25.1	0	0	0
rs12734792	1:172945626	q25.1	2	0	0
rs2901695	1:172961211	q25.1	0	0	0
rs41514049	1:172962467	q25.1	0	0	0
rs12060864	1:173064777	q25.1	0	0	0
rs16828402	1:173083507	q25.1	0	0	0
rs2205613	1:175177087	q25.1	0	0	0
rs6669656	1:175179900	q25.1	0	0	0
rs4651401	1:175192610	q25.1	0	0	0
rs2223185	1:175238653	q25.1	0	0	0
rs10157804	1:175239593	q25.1	0	0	0
rs2861972	1:177274018	q25.2	0	0	0
rs10158462	1:177817361	q25.2	0	0	0
rs943764	1:177842162	q25.2	0	0	0
rs509325	1:177894591	q25.2	0	0	0
rs533128	1:177894896	q25.2	0	0	0
rs11803039	1:178021124	q25.2	0	0	0
rs7520853	1:178026294	q25.2	0	0	0
rs12405310	1:178027153	q25.2	0	0	0
rs2761467	1:178583849	q25.2	0	0	0
rs2209169	1:178601492	q25.2	0	0	0
rs6691324	1:178603493	q25.2	0	0	0
rs2476561	1:178619900	q25.2	0	0	0
rs10913590	1:178621096	q25.2	0	0	0
rs10798628	1:178652372	q25.2	0	0	0
rs13374944	1:178652416	q25.2	0	0	0
rs2988255	1:178653280	q25.2	0	0	0
rs2999016	1:178654201	q25.2	0	0	0
rs12085724	1:178657881	q25.2	0	0	0
rs2793799	1:179202209	q25.2	2	3	1.94591
rs2816168	1:179204075	q25.2	0	0	0
rs10798773	1:180490668	q25.3	3	4	2.56495
rs946634	1:180492477	q25.3	0	0	0
rs12407684	1:180511823	q25.3	0	0	0
rs7527034	1:180541495	q25.3	0	0	0
rs6661105	1:180584223	q25.3	0	0	0
rs4652522	1:180586429	q25.3	0	0	0
rs3856068	1:181046368	q25.3	0	0	0
rs2332058	1:181046911	q25.3	0	0	0
rs16828796	1:181047780	q25.3	0	0	0
rs12119710	1:181049399	q25.3	0	0	0
rs4652558	1:181049418	q25.3	0	0	0
rs10910874	1:181108009	q25.3	0	0	0
rs4652565	1:181109008	q25.3	0	0	0
rs6671643	1:181118234	q25.3	0	0	0
rs3856108	1:182056046	q25.3	0	0	0
rs10458353	1:182070471	q25.3	0	0	0
rs6424838	1:182071321	q25.3	0	0	0
rs3904617	1:182089135	q25.3	0	0	0
rs1281338	1:182112106	q25.3	0	0	0
rs10911024	1:182114569	q25.3	0	0	0
rs3845453	1:182115278	q25.3	0	0	0
rs1281340	1:182115787	q25.3	0	0	0
rs1281341	1:182116260	q25.3	0	0	0
rs4451518	1:182118322	q25.3	0	0	0
rs4121149	1:182118604	q25.3	0	0	0
rs16858577	1:182119085	q25.3	0	0	0
rs6694102	1:182119332	q25.3	0	0	0
rs17447211	1:182140185	q25.3	0	0	0
rs16858686	1:182204627	q25.3	0	0	0
rs10911042	1:182205415	q25.3	0	0	0
rs16858699	1:182205774	q25.3	0	0	0
rs7543476	1:182257797	q25.3	0	0	0
rs16828873	1:182258963	q25.3	0	0	0
rs2985432	1:182269763	q25.3	0	0	0
rs6660584	1:182731008	q25.3	0	0	0
rs12406507	1:182731174	q25.3	0	0	0
rs10797794	1:182858008	q25.3	0	0	0
rs6424878	1:182923818	q25.3	0	0	0
rs12126434	1:182988414	q25.3	0	0	0
rs12565776	1:183116531	q25.3	0	0	0
rs10494558	1:183147850	q25.3	0	0	0
rs17538637	1:183148392	q25.3	0	0	0
rs3768592	1:183214426	q25.3	0	0	0
rs10429829	1:183214883	q25.3	0	0	0
rs41349947	1:183214905	q25.3	0	0	0
rs2761559	1:183580279	q25.3	0	0	0
rs16861241	1:183589167	q25.3	0	0	0
rs16861243	1:183589382	q25.3	0	0	0
rs10797896	1:183589800	q25.3	0	0	0
rs3845468	1:184086033	q25.3	0	0	0
rs3845469	1:184086089	q25.3	0	0	0
rs6424924	1:184112629	q25.3	0	0	0
rs12086203	1:184126521	q25.3	0	0	0
rs997343	1:184182110	q25.3	0	0	0
rs10047215	1:184229311	q25.3	1	0	0
rs6424944	1:184266177	q25.3	0	0	0
rs17578245	1:184604928	q25.3	0	0	0
rs6684708	1:184986464	q25.3	0	0	0
rs16823947	1:185335364	q25.3	0	0	0
rs7512337	1:185335532	q25.3	73	100	8.89577	TOP_RANKED	NON-GLOBAL
rs10489485	1:185345771	q25.3	0	0	0
rs10911717	1:185369231	q25.3	0	0	0
rs10911722	1:185381591	q25.3	0	0	0
rs1543408	1:185381607	q25.3	0	0	0
rs1543409	1:185381662	q25.3	0	0	0
rs7545591	1:185395846	q25.3	0	0	0
rs6703571	1:185410678	q25.3	0	2	0
rs2174295	1:185468796	q25.3	0	0	0
rs958564	1:185468919	q25.3	0	0	0
rs10911745	1:185489589	q25.3	1	4	1.60944
rs2383385	1:186463998	q31.1	0	0	0
rs10911877	1:186506612	q31.1	0	0	0
rs12124257	1:186631932	q31.1	0	0	0
rs10911902	1:186632317	q31.1	0	0	0
rs12088741	1:186718317	q31.1	0	0	0
rs7555275	1:186762923	q31.1	0	6	0
rs41391150	1:187997353	q31.1	1	2	1.09861
rs12402779	1:191871216	q31.2	1	1	0.693147
rs12144141	1:191932822	q31.2	0	0	0
rs9427553	1:191933083	q31.2	0	0	0
rs4620521	1:192074537	q31.2	0	1	0
rs6687273	1:192117602	q31.2	0	0	0
rs41421945	1:192492273	q31.2	0	0	0
rs10754012	1:192492895	q31.2	0	0	0
rs2760518	1:192510211	q31.2	0	0	0
rs7545496	1:192510957	q31.2	0	0	0
rs10489868	1:192511183	q31.2	0	0	0
rs16834380	1:192518944	q31.2	0	0	0
rs4658052	1:192519067	q31.2	0	0	0
rs10921192	1:192522392	q31.2	0	0	0
rs2760520	1:192524049	q31.2	0	0	0
rs6684404	1:192530615	q31.2	0	0	0
rs2760526	1:192532097	q31.2	0	0	0
rs16834876	1:192795140	q31.2	0	0	0
rs710145	1:192796240	q31.2	0	0	0
rs710143	1:192796532	q31.2	0	0	0
rs715422	1:192800640	q31.2	0	0	0
rs35845034	1:192872194	q31.2	0	0	0
rs7527185	1:192883411	q31.2	0	0	0
rs842798	1:192923175	q31.2	0	0	0
rs1769999	1:193291213	q31.2	0	0	0
rs1416978	1:193303902	q31.2	1	1	0.693147
rs2094027	1:196150447	q31.3	0	0	0
rs2094028	1:196150496	q31.3	0	0	0
rs6675292	1:197747067	q31.3	0	0	0
rs2477069	1:197751482	q31.3	0	0	0
rs7545519	1:197752036	q31.3	0	0	0
rs1120608	1:197988207	q31.3	0	0	0
rs6684473	1:197988267	q31.3	0	0	0
rs1233809	1:198071459	q31.3	0	0	0
rs12141632	1:198095800	q31.3	0	0	0
rs16842417	1:198095880	q31.3	0	0	0
rs17584411	1:198119974	q31.3	0	0	0
rs7546171	1:198414706	q31.3	0	0	0
rs11588300	1:198417779	q31.3	0	0	0
rs16843112	1:198420658	q31.3	0	0	0
rs12732681	1:198433606	q31.3	0	0	0
rs16843131	1:198434934	q31.3	0	0	0
rs16843188	1:198466351	q31.3	0	0	0
rs12144380	1:198564497	q31.3	0	0	0
rs1326287	1:198571730	q31.3	0	0	0
rs11581099	1:198998535	q32.1	0	0	0
rs2360964	1:199054140	q32.1	0	0	0
rs7537542	1:199240161	q32.1	0	0	0
rs12143777	1:199240424	q32.1	0	0	0
rs1325192	1:199244248	q32.1	0	0	0
rs1325193	1:199244301	q32.1	0	0	0
rs11579522	1:199266874	q32.1	0	0	0
rs543505	1:199373716	q32.1	0	0	0
rs12062276	1:199825785	q32.1	0	0	0
rs10800653	1:199829615	q32.1	0	0	0
rs41415747	1:200149495	q32.1	0	0	0
rs1524161	1:200153210	q32.1	0	0	0
rs12079801	1:200284334	q32.1	0	0	0
rs7521670	1:200349421	q32.1	0	0	0
rs1339575	1:200350165	q32.1	0	0	0
rs16846787	1:200457886	q32.1	0	0	0
rs2808250	1:200592547	q32.1	0	0	0
rs4915447	1:200593468	q32.1	0	0	0
rs2808257	1:200594005	q32.1	0	0	0
rs10919988	1:200594522	q32.1	16	20	5.77144	TOP_RANKED	GLOBAL
rs16830077	1:200645919	q32.1	0	0	0
rs6700559	1:200646073	q32.1	22	39	6.75577	TOP_RANKED	GLOBAL
rs12029703	1:201097881	q32.1	0	0	0
rs12046907	1:201236141	q32.1	0	0	0
rs10920161	1:201236239	q32.1	0	0	0
rs12117501	1:201236429	q32.1	0	0	0
rs4915501	1:201239651	q32.1	0	0	0
rs832179	1:201246636	q32.1	0	0	0
rs16848204	1:201247158	q32.1	0	0	0
rs832177	1:201248200	q32.1	0	0	0
rs947377	1:201303093	q32.1	0	0	0
rs6427900	1:201305104	q32.1	0	0	0
rs1539692	1:201305336	q32.1	0	0	0
rs6690976	1:201305625	q32.1	3	9	3.3322
rs10800777	1:201400088	q32.1	0	0	0
rs10800779	1:201401025	q32.1	0	0	0
rs6427903	1:201401207	q32.1	0	0	0
rs12132132	1:201401617	q32.1	0	0	0
rs10494830	1:201415592	q32.1	0	0	0
rs12726527	1:201498488	q32.1	0	0	0
rs7536311	1:201519203	q32.1	0	0	0
rs508981	1:201522294	q32.1	0	0	0
rs7536246	1:201528243	q32.1	0	0	0
rs10800788	1:201537334	q32.1	0	0	0
rs41515251	1:201537713	q32.1	0	0	0
rs987319	1:201539249	q32.1	0	0	0
rs11583984	1:201540382	q32.1	0	0	0
rs2205595	1:201540509	q32.1	0	0	0
rs7524811	1:201540530	q32.1	0	0	0
rs11589790	1:201544831	q32.1	0	0	0
rs41497348	1:201544879	q32.1	1	0	0
rs511201	1:201549296	q32.1	0	0	0
rs646448	1:201549497	q32.1	22	22	6.18415	TOP_RANKED	GLOBAL
rs516701	1:201549933	q32.1	22	22	6.18415	TOP_RANKED	GLOBAL
rs625436	1:201561675	q32.1	3	3	2.30259
rs16849110	1:201567375	q32.1	0	0	0
rs483489	1:201572071	q32.1	0	0	0
rs12385740	1:201578784	q32.1	10	31	5.73979	TOP_RANKED	GLOBAL
rs628458	1:201579021	q32.1	0	0	0
rs2068824	1:201594665	q32.1	0	0	0
rs540597	1:201602009	q32.1	0	0	0
rs631225	1:201607272	q32.1	0	0	0
rs862922	1:201610247	q32.1	0	0	0
rs2819390	1:201613326	q32.1	0	0	0
rs10920315	1:202027170	q32.1	0	0	0
rs4989513	1:202929586	q32.1	0	0	0
rs16850809	1:202930250	q32.1	0	0	0
rs762625	1:203145301	q32.1	0	0	0
rs883125	1:203146166	q32.1	0	0	0
rs2297945	1:203147662	q32.1	0	0	0
rs946263	1:203165381	q32.1	0	0	0
rs12562024	1:203167682	q32.1	0	0	0
rs2494277	1:203168092	q32.1	0	0	0
rs872129	1:203169391	q32.1	0	0	0
rs946264	1:203169492	q32.1	0	0	0
rs2252365	1:203169592	q32.1	0	0	0
rs871799	1:203169871	q32.1	0	0	0
rs2993655	1:203170934	q32.1	0	0	0
rs946254	1:203174489	q32.1	0	0	0
rs2486950	1:203174670	q32.1	0	0	0
rs10920634	1:203370386	q32.1	0	0	0
rs12068940	1:203371175	q32.1	0	0	0
rs10920635	1:203371408	q32.1	0	0	0
rs879446	1:203371570	q32.1	0	0	0
rs1539143	1:203372485	q32.1	0	0	0
rs3766902	1:203478370	q32.1	0	0	0
rs4971215	1:203481101	q32.1	0	0	0
rs13303252	1:203485142	q32.1	0	0	0
rs16851757	1:203490238	q32.1	0	0	0
rs2798636	1:203539366	q32.1	0	0	0
rs4951272	1:203575667	q32.1	0	0	0
rs11240348	1:203719876	q32.1	0	0	0
rs3014622	1:204367668	q32.1	0	0	0
rs16854241	1:204683402	q32.1	0	0	0
rs884481	1:204683913	q32.1	0	0	0
rs4951190	1:205262503	q32.1	0	0	0
rs2864843	1:205269152	q32.1	0	0	0
rs7528325	1:205294072	q32.1	0	0	0
rs12121596	1:205414766	q32.1	0	0	0
rs1338610	1:205447508	q32.1	0	0	0
rs12029024	1:205918686	q32.1	0	0	0
rs6603929	1:205920680	q32.1	0	0	0
rs7516593	1:205921445	q32.1	4	8	3.49651
rs7413698	1:205921859	q32.1	1	2	1.09861
rs17433769	1:206637799	q32.1	0	0	0
rs3849269	1:206676143	q32.1	0	0	0
rs574773	1:207032751	q32.1	0	0	0
rs291089	1:207059121	q32.1	0	0	0
rs3860300	1:207064918	q32.1	0	0	0
rs291110	1:207069698	q32.1	0	0	0
rs11119901	1:207125946	q32.1	0	0	0
rs10863962	1:207129266	q32.1	0	1	0
rs12066378	1:207144619	q32.1	0	0	0
rs4844563	1:207175037	q32.1	0	0	0
rs2629646	1:207178900	q32.1	0	0	0
rs2842720	1:207183083	q32.1	0	0	0
rs7525449	1:207186795	q32.1	0	0	0
rs764317	1:207187406	q32.1	0	0	0
rs12409177	1:207189574	q32.1	0	0	0
rs12045707	1:207256205	q32.2	1	0	0
rs12088299	1:207256917	q32.2	0	0	0
rs2842754	1:207257303	q32.2	0	0	0
rs11120512	1:207413715	q32.2	0	0	0
rs12095015	1:207456474	q32.2	0	0	0
rs1257573	1:207586537	q32.2	0	0	0
rs11117721	1:207588001	q32.2	0	0	0
rs859710	1:208003509	q32.2	0	0	0
rs947658	1:208011074	q32.2	0	0	0
rs2745975	1:208013620	q32.2	0	0	0
rs1318653	1:208014922	q32.2	0	3	0
rs2745981	1:208027192	q32.2	0	1	0
rs4844621	1:208030303	q32.2	0	0	0
rs859709	1:208033037	q32.2	0	0	0
rs1204673	1:208045369	q32.2	50	72	8.18897	TOP_RANKED	GLOBAL
rs677715	1:208047284	q32.2	0	0	0
rs17009221	1:208050301	q32.2	0	0	0
rs2745948	1:208051059	q32.2	1	0	0
rs861475	1:208051388	q32.2	0	0	0
rs1212304	1:208118579	q32.2	0	0	0
rs6694783	1:208777606	q32.2	0	0	0
rs17013949	1:209210837	q32.2	0	0	0
rs17013951	1:209211154	q32.2	0	0	0
rs11119208	1:209211968	q32.2	0	0	0
rs10218720	1:209214213	q32.2	0	0	0
rs9308407	1:209221480	q32.2	0	0	0
rs9429990	1:209222186	q32.2	0	0	0
rs10494916	1:209245859	q32.2	0	0	0
rs6540507	1:209269627	q32.2	0	0	0
rs6684326	1:209269714	q32.2	0	0	0
rs7554932	1:209491397	q32.2	0	0	0
rs10494924	1:209527706	q32.2	0	0	0
rs906351	1:209527925	q32.2	0	0	0
rs17188142	1:209530176	q32.2	0	0	0
rs17014370	1:209540091	q32.2	0	0	0
rs17014377	1:209544263	q32.2	0	0	0
rs11811038	1:209545391	q32.2	0	0	0
rs1857966	1:209561715	q32.2	0	0	0
rs12119349	1:209568379	q32.2	0	0	0
rs7548177	1:209575391	q32.2	0	0	0
rs11577858	1:209577504	q32.2	0	0	0
rs1988163	1:209581483	q32.2	0	0	0
rs1354855	1:209581629	q32.2	0	0	0
rs7531215	1:209589686	q32.2	0	0	0
rs6683929	1:209593877	q32.2	0	0	0
rs10489335	1:209609646	q32.2	0	0	0
rs9308409	1:209699973	q32.2	0	0	0
rs4844484	1:209837683	q32.2	0	0	0
rs4844486	1:209844517	q32.2	0	0	0
rs41464552	1:209846289	q32.2	0	0	0
rs17389184	1:209916789	q32.2	0	0	0
rs9430016	1:209916884	q32.2	0	0	0
rs6540549	1:209922668	q32.2	0	0	0
rs6540560	1:209982073	q32.2	0	0	0
rs630984	1:209982293	q32.2	0	0	0
rs6696825	1:209982372	q32.2	0	0	0
rs12046618	1:210043135	q32.2	0	0	0
rs12022221	1:210046178	q32.2	0	0	0
rs1319435	1:210047618	q32.2	0	0	0
rs9430019	1:210050794	q32.2	0	0	0
rs7511737	1:210059050	q32.2	0	0	0
rs10863794	1:210064188	q32.2	0	0	0
rs11119361	1:210068012	q32.2	0	0	0
rs4844913	1:210068117	q32.2	0	0	0
rs633352	1:210467047	q32.2	0	0	0
rs12739013	1:210468160	q32.2	0	0	0
rs1538286	1:211372063	q32.2	0	0	0
rs1538285	1:211372104	q32.2	0	0	0
rs7355098	1:211691501	q32.3	0	0	0
rs7553035	1:211691706	q32.3	0	0	0
rs11804725	1:211701183	q32.3	0	0	0
rs4951414	1:211802900	q32.3	0	0	0
rs4951417	1:211805093	q32.3	0	0	0
rs11119780	1:211808555	q32.3	0	0	0
rs10779564	1:211809449	q32.3	0	1	0
rs12711507	1:211811567	q32.3	0	0	0
rs6659316	1:211826467	q32.3	0	0	0
rs11119795	1:211879008	q32.3	0	0	0
rs2808382	1:212091948	q32.3	0	0	0
rs17018234	1:212110011	q32.3	0	0	0
rs1548127	1:212314575	q32.3	0	0	0
rs6540724	1:212315709	q32.3	0	0	0
rs35437788	1:212336299	q32.3	0	0	0
rs2018722	1:212339569	q32.3	0	0	0
rs1472224	1:212351319	q32.3	0	0	0
rs17018697	1:212353335	q32.3	0	0	0
rs17719838	1:212353818	q32.3	0	0	0
rs10779572	1:212354412	q32.3	47	69	8.08456	TOP_RANKED	GLOBAL
rs6540731	1:212392163	q32.3	0	0	0
rs12127954	1:212408974	q32.3	0	0	0
rs7544225	1:212409008	q32.3	0	0	0
rs351405	1:212431398	q32.3	5	4	3.04452
rs7527863	1:212431431	q32.3	0	0	0
rs903119	1:212434241	q32.3	0	0	0
rs12141407	1:212659654	q32.3	0	0	0
rs611108	1:212659980	q32.3	0	0	0
rs2970540	1:212676267	q32.3	0	0	0
rs585428	1:212713710	q32.3	0	0	0
rs2492782	1:212843008	q32.3	0	0	0
rs11119993	1:212853729	q32.3	0	0	0
rs7555918	1:212885805	q32.3	0	0	0
rs10863988	1:212894474	q32.3	0	0	0
rs937348	1:213097929	q32.3	0	0	0
rs6663614	1:213097941	q32.3	0	0	0
rs903802	1:213115521	q32.3	0	0	0
rs2359551	1:213115696	q32.3	0	0	0
rs17020044	1:213117925	q32.3	0	0	0
rs11120350	1:214727383	q41	0	0	0
rs12117833	1:214728197	q41	0	0	0
rs17042143	1:214729555	q41	0	0	0
rs11120355	1:214743046	q41	0	0	0
rs7535253	1:214744893	q41	0	0	0
rs7537702	1:214745151	q41	0	0	0
rs7523691	1:214745193	q41	0	0	0
rs17792227	1:214745555	q41	0	0	0
rs12737021	1:214755146	q41	0	0	0
rs17735992	1:214755440	q41	0	0	0
rs12563397	1:214756124	q41	0	0	0
rs557765	1:215077613	q41	0	0	0
rs17023885	1:215129942	q41	0	0	0
rs11120453	1:215130661	q41	3	5	2.77259
rs11120454	1:215132091	q41	0	0	0
rs1452628	1:215139887	q41	0	0	0
rs1452623	1:215165307	q41	0	0	0
rs2841622	1:215165487	q41	0	0	0
rs2601635	1:215166726	q41	0	0	0
rs1452634	1:215174180	q41	0	0	0
rs17024842	1:215649163	q41	0	0	0
rs7540354	1:217450269	q41	0	0	0
rs4846483	1:218632368	q41	0	0	0
rs7547759	1:218639589	q41	0	0	0
rs2001552	1:218640261	q41	0	0	0
rs903349	1:218641296	q41	0	0	0
rs623356	1:218647386	q41	0	0	0
rs12406058	1:218668879	q41	0	0	0
rs528797	1:218702876	q41	0	0	0
rs615380	1:218710520	q41	0	0	0
rs1494438	1:218731827	q41	0	0	0
rs259474	1:218759983	q41	0	0	0
rs259475	1:218760142	q41	0	0	0
rs6690218	1:218832257	q41	13	24	5.7462	TOP_RANKED	NON-GLOBAL
rs11485142	1:218833214	q41	0	0	0
rs11487802	1:218850711	q41	0	0	0
rs17048428	1:218884321	q41	0	0	0
rs17048431	1:218885482	q41	0	0	0
rs17571465	1:218890658	q41	0	0	0
rs17573804	1:218985154	q41	0	0	0
rs679758	1:219046144	q41	0	0	0
rs11118171	1:219047869	q41	0	0	0
rs17048758	1:219048376	q41	0	0	0
rs1256605	1:219240105	q41	0	0	0
rs11118260	1:219468510	q41	0	0	0
rs11118261	1:219476243	q41	0	0	0
rs4570430	1:219477149	q41	0	0	0
rs6675063	1:219479214	q41	0	0	0
rs12086585	1:219479238	q41	0	0	0
rs10157397	1:219484329	q41	0	0	0
rs4846294	1:219486132	q41	0	0	0
rs17525033	1:219504140	q41	0	0	0
rs12027371	1:219636541	q41	0	0	0
rs12090650	1:219639885	q41	0	0	0
rs9970755	1:220510703	q41	0	0	0
rs4105051	1:220542973	q41	0	0	0
rs12031397	1:220543445	q41	0	0	0
rs17007868	1:220685580	q41	0	0	0
rs2642431	1:220992933	q41	0	0	0
rs17596947	1:220993464	q41	0	0	0
rs10779417	1:221126914	q41	0	0	0
rs2484703	1:221129355	q41	0	0	0
rs2807882	1:221132893	q41	0	0	0
rs10495161	1:221136672	q41	0	0	0
rs7517569	1:221208709	q41	2	3	1.94591
rs6698945	1:221272177	q41	10	12	4.79579	TOP_RANKED	NON-GLOBAL
rs6541172	1:221273704	q41	0	0	0
rs11118661	1:221341042	q41	0	0	0
rs33912451	1:221457113	q41	0	1	0
rs12736367	1:221568175	q41	0	0	0
rs1380251	1:221569175	q41	0	0	0
rs9729478	1:221569322	q41	0	0	0
rs12410403	1:221587450	q41	0	0	0
rs17010005	1:221590750	q41	0	0	0
rs9728075	1:221591104	q41	0	1	0
rs17010009	1:221593841	q41	0	0	0
rs12081626	1:221615593	q41	0	1	0
rs17010060	1:221631161	q41	0	0	0
rs6655992	1:221868913	q41	0	0	0
rs7552380	1:221869073	q41	0	0	0
rs6604664	1:221869187	q41	0	0	0
rs1114047	1:221869958	q41	0	0	0
rs7518519	1:221871465	q41	0	0	0
rs11581623	1:221934718	q41	0	0	0
rs7543041	1:221934792	q41	0	0	0
rs12034159	1:221949537	q41	0	0	0
rs11582814	1:221952592	q41	0	0	0
rs11118858	1:221952958	q41	0	0	0
rs4846724	1:221967817	q41	0	0	0
rs10863659	1:221975810	q41	0	0	0
rs4584399	1:221984235	q41	0	0	0
rs12067828	1:221996833	q41	0	0	0
rs11580024	1:221997281	q41	0	0	0
rs6668395	1:221997604	q41	0	0	0
rs3010855	1:222003328	q41	0	0	0
rs3922653	1:222006206	q41	0	0	0
rs17010889	1:222006829	q41	3	4	2.56495
rs4846355	1:222007535	q41	0	0	0
rs17010911	1:222010784	q41	0	0	0
rs12125690	1:222010866	q41	0	0	0
rs12026361	1:222014275	q41	0	0	0
rs6673674	1:222019354	q41	0	0	0
rs4451555	1:222042163	q41	0	0	0
rs1986424	1:222058995	q41	0	0	0
rs10746414	1:222059350	q41	0	0	0
rs17493593	1:222070893	q41	0	0	0
rs11118922	1:222161179	q41	0	0	0
rs6695584	1:222161989	q41	0	0	0
rs4503353	1:222162029	q41	0	0	0
rs2790746	1:222216000	q41	0	0	0
rs10863680	1:222244880	q41	0	0	0
rs17011296	1:222245238	q41	0	0	0
rs12135862	1:222245387	q41	0	0	0
rs4266895	1:222339459	q41	12	18	5.3799	TOP_RANKED	GLOBAL
rs1390333	1:222457286	q41	0	0	0
rs1887468	1:222484252	q41	0	0	0
rs17506063	1:222484566	q41	0	0	0
rs17506627	1:222506713	q41	0	0	0
rs17163048	1:222542529	q41	0	0	0
rs17163052	1:222544969	q41	0	2	0
rs17163057	1:222545649	q41	0	0	0
rs10495188	1:222546604	q41	0	0	0
rs4636472	1:222547236	q41	0	0	0
rs4459116	1:222547295	q41	0	0	0
rs17538526	1:223197083	q41	0	0	0
rs12074782	1:223575111	q41	0	0	0
rs7549968	1:223677665	q41	0	0	0
rs10916015	1:223853440	q41	0	0	0
rs10916022	1:223853792	q41	0	0	0
rs6692983	1:223854684	q41	0	0	0
rs4653870	1:223854968	q41	0	1	0
rs12568612	1:223879083	q41	0	0	0
rs12040633	1:223965031	q41	0	0	0
rs4653457	1:223965253	q41	0	0	0
rs12088254	1:223967351	q41	0	0	0
rs6604882	1:224240939	q42.11	0	0	0
rs1492689	1:224255729	q42.11	0	0	0
rs7513964	1:224255757	q42.11	0	0	0
rs1492691	1:224255839	q42.11	0	0	0
rs10916264	1:224268438	q42.11	0	0	0
rs7514645	1:224411736	q42.11	0	0	0
rs12134258	1:224412157	q42.11	0	0	0
rs10799574	1:224625548	q42.12	0	0	0
rs10799576	1:224644549	q42.12	0	0	0
rs10916625	1:224682884	q42.12	0	0	0
rs791504	1:224694877	q42.12	0	0	0
rs10916631	1:224708052	q42.12	0	0	0
rs7512165	1:224712907	q42.12	0	0	0
rs712072	1:224716938	q42.12	0	0	0
rs712073	1:224717210	q42.12	0	0	0
rs791512	1:224717613	q42.12	0	0	0
rs12120115	1:224718611	q42.12	0	0	0
rs712082	1:224726060	q42.12	0	0	0
rs712086	1:224729933	q42.12	0	0	0
rs989755	1:224732106	q42.12	0	0	0
rs880368	1:224732498	q42.12	0	0	0
rs16849419	1:224732978	q42.12	0	0	0
rs698279	1:224733066	q42.12	0	1	0
rs1499294	1:224752508	q42.12	0	0	0
rs10916647	1:224767755	q42.12	0	0	0
rs2802740	1:224970741	q42.12	0	0	0
rs1340865	1:225631404	q42.12	0	0	0
rs1876084	1:225879995	q42.12	0	0	0
rs11799692	1:225880082	q42.12	0	0	0
rs1876083	1:225880114	q42.12	0	0	0
rs17569722	1:225883378	q42.12	0	0	0
rs4653669	1:225950545	q42.12	0	0	0
rs12118223	1:225951441	q42.12	0	0	0
rs2078389	1:225956883	q42.12	0	0	0
rs4604663	1:226219554	q42.12	0	0	0
rs1355391	1:226285151	q42.12	0	0	0
rs1891102	1:227000832	q42.13	0	0	0
rs6674701	1:227007182	q42.13	0	0	0
rs4653498	1:227543434	q42.13	0	0	0
rs11590137	1:227981505	q42.13	0	0	0
rs241327	1:228945174	q42.13	0	0	0
rs2639744	1:228972064	q42.13	0	0	0
rs12037613	1:228972950	q42.13	0	0	0
rs6704335	1:229072043	q42.13	0	0	0
rs12402598	1:229075557	q42.13	0	0	0
rs755482	1:229140452	q42.13	0	0	0
rs10489544	1:229158701	q42.13	0	0	0
rs10489545	1:229162181	q42.13	0	0	0
rs778903	1:229162410	q42.13	0	0	0
rs567911	1:229164804	q42.13	0	0	0
rs12141275	1:229301277	q42.13	0	0	0
rs4925498	1:229334731	q42.13	0	0	0
rs906907	1:229356837	q42.13	0	0	0
rs617097	1:229356892	q42.13	0	0	0
rs41482651	1:229359132	q42.13	0	0	0
rs10916452	1:229359166	q42.13	0	0	0
rs422460	1:229359199	q42.13	0	0	0
rs9435825	1:229359336	q42.13	0	0	0
rs10799520	1:229360120	q42.13	0	0	0
rs2988738	1:229360505	q42.13	0	0	0
rs501082	1:229360981	q42.13	1	2	1.09861
rs1876839	1:229368417	q42.13	0	0	0
rs238096	1:229507651	q42.13	0	0	0
rs10916477	1:229576965	q42.13	0	0	0
rs12087152	1:230456667	q42.13	0	0	0
rs853016	1:230638118	q42.13	0	0	0
rs852996	1:230646056	q42.13	0	0	0
rs3761946	1:230706868	q42.2	0	0	0
rs2478521	1:230867114	q42.2	0	0	0
rs1202533	1:230958898	q42.2	0	0	0
rs16852740	1:230959250	q42.2	9	38	5.83773	TOP_RANKED	NON-GLOBAL
rs4847021	1:230959298	q42.2	1	0	0
rs12121390	1:230959677	q42.2	9	38	5.83773	TOP_RANKED	NON-GLOBAL
rs722732	1:230961369	q42.2	0	0	0
rs16852759	1:230962348	q42.2	0	0	0
rs1202589	1:231008904	q42.2	0	0	0
rs7545429	1:231152137	q42.2	0	0	0
rs11122191	1:231152829	q42.2	0	0	0
rs12090785	1:231242852	q42.2	0	0	0
rs1411779	1:232247362	q42.2	0	0	0
rs9662589	1:232277611	q42.2	0	0	0
rs2210669	1:232727151	q42.2	0	0	0
rs7556195	1:232732965	q42.2	0	0	0
rs10495332	1:232756026	q42.2	0	0	0
rs1874400	1:232990563	q42.2	0	0	0
rs9286803	1:232990575	q42.2	0	0	0
rs780215	1:233656025	q42.2	0	0	0
rs9424430	1:233843560	q42.2	0	0	0
rs271755	1:234629527	q42.2	0	0	0
rs16843362	1:234637789	q42.2	0	0	0
rs2793861	1:234638534	q42.2	3	1	1.38629
rs11582452	1:234651855	q42.2	0	0	0
rs10910449	1:234651901	q42.2	0	0	0
rs696859	1:234656596	q42.2	0	0	0
rs696858	1:234656920	q42.2	0	0	0
rs7555487	1:234657589	q42.2	0	0	0
rs271762	1:234669847	q42.2	0	0	0
rs823485	1:234671267	q42.2	0	0	0
rs271765	1:234673913	q42.2	0	1	0
rs7531368	1:234699236	q42.2	0	0	0
rs10910467	1:234720406	q42.3	0	0	0
rs744487	1:234726012	q42.3	0	0	0
rs10910470	1:234726101	q42.3	0	3	0
rs1887917	1:234752588	q42.3	0	0	0
rs11586040	1:234752606	q42.3	0	0	0
rs16843691	1:234762889	q42.3	0	0	0
rs7536996	1:234763145	q42.3	0	0	0
rs487770	1:234777093	q42.3	0	0	0
rs579530	1:234780272	q42.3	0	0	0
rs17232429	1:234797002	q42.3	0	0	0
rs6702559	1:234806995	q42.3	1	0	0
rs588965	1:234820827	q42.3	0	0	0
rs674962	1:234835705	q42.3	0	0	0
rs11586310	1:234836209	q42.3	0	0	0
rs7554835	1:234844840	q42.3	0	0	0
rs633269	1:234851396	q42.3	1	0	0
rs556107	1:234853059	q42.3	0	0	0
rs557933	1:234853268	q42.3	0	0	0
rs10495351	1:234879303	q42.3	0	0	0
rs3850720	1:234882055	q42.3	0	0	0
rs10797560	1:234882142	q42.3	0	0	0
rs2786029	1:234890717	q42.3	0	0	0
rs12058047	1:234891007	q42.3	0	0	0
rs10910502	1:234906812	q42.3	0	0	0
rs2439500	1:234906829	q42.3	0	0	0
rs2796162	1:234976072	q42.3	0	0	0
rs966121	1:234982074	q42.3	0	0	0
rs2796166	1:234984583	q42.3	0	0	0
rs12748791	1:235001174	q42.3	0	0	0
rs982900	1:235005510	q42.3	0	0	0
rs12735822	1:235007555	q42.3	0	0	0
rs12043141	1:235009036	q42.3	0	0	0
rs2802950	1:235014035	q42.3	0	0	0
rs2802953	1:235014644	q42.3	0	0	0
rs2802957	1:235015513	q42.3	0	0	0
rs16844140	1:235019266	q42.3	0	0	0
rs7554896	1:235020989	q42.3	0	0	0
rs2673968	1:235030325	q42.3	0	0	0
rs10495356	1:235030638	q42.3	0	0	0
rs6586354	1:235033236	q42.3	0	0	0
rs2673978	1:235056631	q42.3	0	0	0
rs16844199	1:235057274	q42.3	0	0	0
rs1963268	1:235060794	q42.3	0	0	0
rs2802939	1:235063506	q42.3	0	0	0
rs2802938	1:235063773	q42.3	0	0	0
rs2803016	1:235068131	q42.3	0	1	0
rs7531880	1:235072498	q42.3	0	0	0
rs12082027	1:235087240	q42.3	0	0	0
rs16844299	1:235109359	q42.3	0	0	0
rs6586360	1:235118935	q42.3	0	0	0
rs17600500	1:235119040	q42.3	0	0	0
rs6586361	1:235119382	q42.3	0	0	0
rs3924208	1:235130526	q42.3	0	0	0
rs9727449	1:235152757	q42.3	0	0	0
rs9662936	1:235248412	q42.3	0	0	0
rs291377	1:235695186	q42.3	0	0	0
rs10926980	1:236051875	q42.3	0	0	0
rs6683202	1:236051938	q42.3	0	0	0
rs12404348	1:236065239	q42.3	0	0	0
rs10803141	1:236066991	q42.3	0	0	0
rs34697709	1:236075635	q42.3	0	0	0
rs4660126	1:236077778	q42.3	0	0	0
rs927729	1:236084124	q42.3	0	0	0
rs7354999	1:236085103	q42.3	0	0	0
rs12566222	1:236085251	q42.3	0	0	0
rs876454	1:236092846	q42.3	0	0	0
rs4660129	1:236094087	q42.3	0	0	0
rs7515548	1:236099836	q42.3	0	0	0
rs9970721	1:236107014	q42.3	0	0	0
rs41489048	1:236231478	q42.3	0	0	0
rs16836225	1:238227268	q43	0	0	0
rs6679684	1:238573244	q43	0	0	0
rs10925722	1:238813380	q43	0	0	0
rs12139605	1:238816317	q43	0	0	0
rs10495418	1:238817162	q43	0	0	0
rs1553385	1:238818362	q43	0	0	0
rs17391502	1:242005344	q43	0	0	0
rs11576273	1:242694809	q43	0	1	0
rs12727340	1:244268866	q44	0	0	0
rs2253775	1:244277887	q44	0	0	0
rs10927150	1:244328717	q44	0	0	0
rs10803184	1:244377971	q44	0	0	0
rs4297276	1:244403107	q44	0	0	0
rs6690808	1:244434887	q44	0	0	0
rs3101477	1:244468078	q44	0	0	0
rs6685718	1:244480994	q44	0	0	0
rs12139861	1:245126093	q44	0	0	0
rs6668331	1:246845170	q44	0	0	0
rs6671442	1:246845971	q44	0	0	0
rs6683038	1:246869617	q44	0	0	0
rs10924823	1:246931792	q44	0	0	0
rs4926453	1:246931858	q44	0	0	0
rs12081485	1:247506901	q44	0	0	0
rs4522651	2:34049	p25.3	1	0	0
rs4076894	2:37100	p25.3	0	0	0
rs7587200	2:70436	p25.3	0	0	0
rs4452186	2:392767	p25.3	0	0	0
rs4971342	2:936687	p25.3	0	0	0
rs6744743	2:1558161	p25.3	0	0	0
rs13408300	2:3581912	p25.3	0	0	0
rs1371477	2:4909920	p25.2	0	0	0
rs13432623	2:5689218	p25.2	0	0	0
rs13390174	2:5689457	p25.2	4	8	3.49651
rs2882275	2:5689487	p25.2	0	0	0
rs16864031	2:5798108	p25.2	0	0	0
rs1864263	2:5860402	p25.2	0	0	0
rs2709463	2:6006052	p25.2	0	0	0
rs10495526	2:6006448	p25.2	0	0	0
rs11887551	2:6006660	p25.2	0	0	0
rs930107	2:6007132	p25.2	0	0	0
rs11899694	2:6010100	p25.2	0	0	0
rs12617498	2:6010582	p25.2	0	0	0
rs2059912	2:6010700	p25.2	0	0	0
rs1870850	2:6512058	p25.2	0	0	0
rs16865088	2:6512470	p25.2	0	0	0
rs306184	2:6646177	p25.2	0	0	0
rs306183	2:6646250	p25.2	0	0	0
rs6745122	2:7332154	p25.1	0	0	0
rs11676467	2:7833261	p25.1	0	0	0
rs4669210	2:7912594	p25.1	0	0	0
rs1861500	2:7997419	p25.1	0	0	0
rs4669234	2:8142945	p25.1	0	0	0
rs2630728	2:8554053	p25.1	0	0	0
rs6715753	2:8577361	p25.1	0	0	0
rs453322	2:8577685	p25.1	0	0	0
rs12611884	2:8592812	p25.1	0	0	0
rs17445491	2:8610286	p25.1	0	0	0
rs6739697	2:8613081	p25.1	0	0	0
rs7581641	2:8626106	p25.1	0	0	0
rs876753	2:8654581	p25.1	0	0	0
rs6431945	2:8657302	p25.1	0	0	0
rs6431946	2:8660476	p25.1	0	0	0
rs6712259	2:8667160	p25.1	0	0	0
rs12624227	2:8667651	p25.1	0	0	0
rs12614634	2:8667692	p25.1	0	0	0
rs2356132	2:8673584	p25.1	0	0	0
rs1532791	2:8673927	p25.1	0	0	0
rs6740252	2:8680931	p25.1	0	0	0
rs16866725	2:8716622	p25.1	0	0	0
rs4669299	2:8739461	p25.1	0	0	0
rs4669300	2:8739582	p25.1	1	3	1.38629
rs11686741	2:8746710	p25.1	0	5	0
rs13399561	2:8750103	p25.1	0	0	0
rs3856447	2:8750266	p25.1	0	0	0
rs4264544	2:8774873	p25.1	0	0	0
rs11691094	2:8775000	p25.1	0	0	0
rs3893111	2:8775344	p25.1	0	0	0
rs1344807	2:8775493	p25.1	0	0	0
rs4442969	2:8809061	p25.1	0	0	0
rs328628	2:9226881	p25.1	0	0	0
rs328633	2:9246648	p25.1	0	0	0
rs16866900	2:9247025	p25.1	0	0	0
rs11683991	2:9283876	p25.1	0	0	0
rs10198885	2:9307900	p25.1	0	0	0
rs907165	2:9308148	p25.1	0	0	0
rs4330086	2:9314801	p25.1	0	0	0
rs17626269	2:9321834	p25.1	0	0	0
rs16866938	2:9325133	p25.1	0	0	0
rs7606354	2:9328193	p25.1	0	0	0
rs7582342	2:9328737	p25.1	0	0	0
rs6432027	2:9784741	p25.1	0	0	0
rs11901478	2:9799143	p25.1	0	0	0
rs4669413	2:9805923	p25.1	0	0	0
rs2357258	2:9806527	p25.1	0	0	0
rs13028921	2:9830260	p25.1	0	0	0
rs4669423	2:9839447	p25.1	0	0	0
rs10439249	2:9839536	p25.1	0	0	0
rs6735280	2:9844958	p25.1	0	0	0
rs1877947	2:9881989	p25.1	0	0	0
rs6747249	2:9891619	p25.1	0	0	0
rs4669457	2:9922257	p25.1	0	0	0
rs10929614	2:9923308	p25.1	0	0	0
rs6721644	2:10080554	p25.1	0	3	0
rs6747078	2:10177158	p25.1	0	0	0
rs6746630	2:10280694	p25.1	0	0	0
rs17313542	2:10281514	p25.1	0	0	0
rs10929651	2:10416994	p25.1	0	0	0
rs13422172	2:10430716	p25.1	0	0	0
rs6432089	2:10436398	p25.1	0	0	0
rs12479122	2:10679516	p25.1	0	0	0
rs13011038	2:11072133	p25.1	0	0	0
rs4280434	2:11512037	p25.1	0	0	0
rs4669726	2:11531135	p25.1	0	0	0
rs7580173	2:11548607	p25.1	0	0	0
rs2577256	2:11972490	p25.1	0	0	0
rs2577254	2:11975372	p25.1	0	0	0
rs6432242	2:12055060	p25.1	0	0	0
rs2716613	2:12078496	p25.1	0	0	0
rs2716614	2:12078621	p25.1	3	11	3.52636
rs13020054	2:12078710	p25.1	0	0	0
rs6716648	2:12084726	p25.1	0	0	0
rs10190914	2:12084925	p25.1	0	0	0
rs4669794	2:12139219	p25.1	0	0	0
rs10183381	2:12139555	p25.1	0	0	0
rs11897150	2:12146869	p25.1	0	0	0
rs4668771	2:12727616	p24.3	0	0	0
rs2139382	2:12760464	p24.3	0	0	0
rs10929823	2:12815540	p24.3	0	0	0
rs41330744	2:12816228	p24.3	0	0	0
rs659599	2:12840575	p24.3	0	0	0
rs11902450	2:12845368	p24.3	0	0	0
rs6756484	2:12937950	p24.3	0	0	0
rs17465833	2:12964510	p24.3	0	0	0
rs10201452	2:12965088	p24.3	0	0	0
rs10164960	2:12965159	p24.3	0	0	0
rs10188224	2:12995782	p24.3	0	0	0
rs13398667	2:12998082	p24.3	0	0	0
rs1357059	2:12999532	p24.3	0	0	0
rs7607052	2:13069079	p24.3	0	0	0
rs4669937	2:13698137	p24.3	0	0	0
rs1510832	2:13792992	p24.3	0	0	0
rs16861856	2:14697408	p24.3	0	0	0
rs16861857	2:14698351	p24.3	0	1	0
rs12611763	2:14895396	p24.3	0	0	0
rs6737372	2:14897868	p24.3	0	0	0
rs2714290	2:14919168	p24.3	0	0	0
rs4668858	2:15183279	p24.3	0	0	0
rs7578011	2:15719433	p24.3	0	0	0
rs10153782	2:15808765	p24.3	0	0	0
rs876718	2:15808935	p24.3	0	0	0
rs7572151	2:15870242	p24.3	0	1	0
rs11884010	2:16397169	p24.3	0	0	0
rs1404293	2:16850621	p24.2	0	0	0
rs1917131	2:16853811	p24.2	0	0	0
rs1990834	2:16854462	p24.2	0	0	0
rs2002992	2:16854602	p24.2	0	0	0
rs798374	2:16857184	p24.2	0	0	0
rs2342001	2:16858916	p24.2	0	0	0
rs811775	2:16862293	p24.2	8	43	5.84354	TOP_RANKED	GLOBAL
rs798365	2:16896756	p24.2	1	1	0.693147
rs17645454	2:16896822	p24.2	0	0	0
rs16983495	2:17484468	p24.2	0	0	0
rs1040268	2:17484489	p24.2	0	0	0
rs700422	2:17657520	p24.2	0	0	0
rs11096484	2:17985852	p24.2	0	0	0
rs1870824	2:17987168	p24.2	0	0	0
rs963067	2:17992944	p24.2	0	0	0
rs6743852	2:17993880	p24.2	0	0	0
rs2732937	2:18160643	p24.2	0	0	0
rs6729256	2:18160924	p24.2	0	0	0
rs4832534	2:18227620	p24.2	0	0	0
rs7588918	2:18228538	p24.2	0	0	0
rs4496377	2:18229255	p24.2	0	0	0
rs17317047	2:18335344	p24.2	0	0	0
rs6531082	2:18335489	p24.2	0	0	0
rs2345523	2:18391272	p24.2	0	0	0
rs2001954	2:18391296	p24.2	0	0	0
rs1027157	2:18544761	p24.2	0	0	0
rs876030	2:18544954	p24.2	0	0	0
rs2704633	2:18637078	p24.2	0	0	0
rs3912722	2:18638057	p24.2	0	0	0
rs13008882	2:18699506	p24.2	0	0	0
rs1987115	2:18726434	p24.2	0	0	0
rs16985332	2:18803826	p24.2	0	0	0
rs17752832	2:18803872	p24.2	0	0	0
rs2034197	2:18807172	p24.2	0	0	0
rs13386045	2:19010429	p24.2	0	0	0
rs4586632	2:19105101	p24.2	0	0	0
rs12993616	2:19105418	p24.2	0	0	0
rs16985756	2:19158833	p24.2	0	0	0
rs11903707	2:19170067	p24.2	0	0	0
rs17705480	2:19235307	p24.1	0	0	0
rs16985851	2:19238191	p24.1	0	0	0
rs4666413	2:19273094	p24.1	0	0	0
rs7564073	2:19273243	p24.1	0	0	0
rs4322801	2:19319834	p24.1	0	0	0
rs2218009	2:19329899	p24.1	0	0	0
rs1866124	2:19330859	p24.1	0	0	0
rs13420305	2:19331655	p24.1	0	0	0
rs6747432	2:19331676	p24.1	0	0	0
rs12472279	2:19436207	p24.1	0	0	0
rs10187803	2:19736616	p24.1	0	1	0
rs16981944	2:19742825	p24.1	0	3	0
rs1522490	2:19743086	p24.1	0	3	0
rs17760223	2:19743763	p24.1	0	0	0
rs11890596	2:19774351	p24.1	0	0	0
rs1974993	2:19774917	p24.1	0	0	0
rs16986701	2:19775234	p24.1	0	0	0
rs1344650	2:19776038	p24.1	0	0	0
rs1346350	2:19808681	p24.1	0	0	0
rs7586843	2:19809750	p24.1	0	0	0
rs2004115	2:19811100	p24.1	0	0	0
rs2004114	2:19811249	p24.1	0	0	0
rs2013613	2:19811277	p24.1	0	0	0
rs7596636	2:19811385	p24.1	0	0	0
rs10186132	2:19811921	p24.1	0	0	0
rs731596	2:19849591	p24.1	0	0	0
rs6709672	2:19851347	p24.1	5	9	3.82864
rs13004236	2:19911265	p24.1	0	0	0
rs2123538	2:19937746	p24.1	0	0	0
rs7571492	2:19939499	p24.1	0	2	0
rs16986950	2:19939543	p24.1	0	0	0
rs16981959	2:19984566	p24.1	5	9	3.82864
rs1204007	2:19986406	p24.1	0	0	0
rs1204006	2:19987368	p24.1	0	0	0
rs12467812	2:19995470	p24.1	0	0	0
rs7600825	2:20059542	p24.1	0	0	0
rs11096637	2:20260548	p24.1	0	0	0
rs2126551	2:20270027	p24.1	0	0	0
rs1466418	2:20274903	p24.1	0	1	0
rs6709349	2:20290356	p24.1	0	0	0
rs10169811	2:20292925	p24.1	0	0	0
rs10193500	2:20308707	p24.1	0	0	0
rs16987398	2:20342501	p24.1	0	0	0
rs4666369	2:20347824	p24.1	0	0	0
rs10495702	2:20350751	p24.1	0	1	0
rs10495703	2:20350783	p24.1	0	0	0
rs17652660	2:20350892	p24.1	0	0	0
rs870526	2:20369562	p24.1	0	0	0
rs6419087	2:20377392	p24.1	0	0	0
rs7587797	2:20378626	p24.1	0	0	0
rs13430916	2:20379009	p24.1	0	0	0
rs11694854	2:20383660	p24.1	0	0	0
rs4386284	2:20385165	p24.1	0	0	0
rs4432408	2:20400300	p24.1	0	0	0
rs12477228	2:20618016	p24.1	28	47	7.18311	TOP_RANKED	GLOBAL
rs10186941	2:20623085	p24.1	0	0	0
rs3892295	2:20628882	p24.1	0	0	0
rs342067	2:20687058	p24.1	0	0	0
rs4666410	2:20689532	p24.1	0	0	0
rs936688	2:20692619	p24.1	0	0	0
rs12162347	2:20702032	p24.1	0	0	0
rs12614172	2:20711512	p24.1	0	0	0
rs6739441	2:20734549	p24.1	0	0	0
rs2099503	2:20737034	p24.1	0	0	0
rs10495705	2:20741344	p24.1	0	0	0
rs12479188	2:20741458	p24.1	0	0	0
rs6728591	2:20744067	p24.1	0	0	0
rs2348868	2:20751009	p24.1	0	0	0
rs730481	2:20762926	p24.1	0	0	0
rs16987836	2:20763911	p24.1	0	0	0
rs10186749	2:20768247	p24.1	0	0	0
rs10195324	2:20768683	p24.1	0	0	0
rs11897611	2:20775317	p24.1	0	0	0
rs4666429	2:20777617	p24.1	0	0	0
rs1377354	2:20781925	p24.1	0	0	0
rs16987857	2:20788053	p24.1	0	0	0
rs10190590	2:20800030	p24.1	0	0	0
rs930760	2:20806336	p24.1	0	0	0
rs4666438	2:20810586	p24.1	0	0	0
rs4666439	2:20810659	p24.1	0	0	0
rs12999289	2:20810903	p24.1	0	0	0
rs6723273	2:20813092	p24.1	0	0	0
rs4666441	2:20813657	p24.1	0	0	0
rs17662465	2:20814418	p24.1	0	0	0
rs13406521	2:21116532	p24.1	0	0	0
rs594677	2:21293006	p24.1	0	0	0
rs892459	2:21584340	p24.1	0	0	0
rs7568871	2:23464161	p24.1	0	0	0
rs10177069	2:23464645	p24.1	0	0	0
rs751029	2:23508866	p24.1	0	0	0
rs2551156	2:24587347	p23.3	0	0	0
rs1992300	2:26226280	p23.3	0	0	0
rs934986	2:27404846	p23.3	0	0	0
rs4665383	2:27791555	p23.3	0	0	0
rs13030345	2:28003174	p23.2	0	0	0
rs6732543	2:28562703	p23.2	0	0	0
rs4666061	2:28580150	p23.2	0	0	0
rs4665410	2:28580264	p23.2	0	0	0
rs7586131	2:28584214	p23.2	0	0	0
rs7602568	2:28584315	p23.2	0	0	0
rs7586447	2:28584481	p23.2	25	38	6.85751	TOP_RANKED	GLOBAL
rs1396733	2:28642747	p23.2	0	0	0
rs7590263	2:28645802	p23.2	0	0	0
rs6547853	2:28646801	p23.2	0	0	0
rs12998045	2:28648976	p23.2	0	0	0
rs2879177	2:28658231	p23.2	0	0	0
rs6733116	2:28658964	p23.2	0	0	0
rs2940799	2:28669749	p23.2	0	0	0
rs2972050	2:28671048	p23.2	0	0	0
rs6738334	2:28866928	p23.2	0	0	0
rs755591	2:28873212	p23.2	0	0	0
rs2049691	2:28903728	p23.2	0	0	0
rs7590670	2:28904463	p23.2	0	0	0
rs17007191	2:28932502	p23.2	0	0	0
rs6757842	2:29174410	p23.2	0	0	0
rs7579944	2:30445026	p23.1	0	0	0
rs17009333	2:30514062	p23.1	0	0	0
rs7569818	2:30517018	p23.1	0	0	0
rs6713301	2:30585638	p23.1	0	0	0
rs6744525	2:30586266	p23.1	0	0	0
rs7579095	2:30589230	p23.1	0	0	0
rs13386775	2:30590432	p23.1	0	0	0
rs12714305	2:30590774	p23.1	0	0	0
rs864365	2:30626207	p23.1	0	0	0
rs829586	2:30626447	p23.1	0	0	0
rs6548015	2:30627424	p23.1	0	0	0
rs6548017	2:30627654	p23.1	0	0	0
rs829610	2:30631693	p23.1	0	0	0
rs2076932	2:30636916	p23.1	0	0	0
rs711237	2:30649220	p23.1	0	0	0
rs2602775	2:30883012	p23.1	0	0	0
rs1901907	2:30884638	p23.1	0	0	0
rs6713112	2:30886362	p23.1	0	0	0
rs961316	2:31520023	p23.1	0	0	0
rs17011237	2:31520151	p23.1	0	0	0
rs17011242	2:31521236	p23.1	0	0	0
rs604127	2:31521289	p23.1	0	0	0
[truncated: 18,156 more rows]
