# Supplementary material for: Inherited determinants of early recurrent somatic mutations in prostate cancer
Source: Nat Commun. 2017 Jun 29;8:48. doi: 10.1038/s41467-017-00046-0 (PMC5491529; doi:10.1038/s41467-017-00046-0)
Supplement: Supplementary file 5 — Supplementary Data 4 [file 41467_2017_46_MOESM5_ESM.xlsx]

## Sheet: Sheet1
Supplementary Data 4: Phenotypic annotations of study tumor samples
Sample	Dataset	Study reference	Age	PSA	Ethnicity	Genotype_7p14.3	SPOP status	ERG status	FOXA1 status
P01-28	Somatic_Phenotype	PMID:22610119|PMID:23622249	61	14	EUR	GG	0	1	0
P02-1562	Somatic_Phenotype	PMID:22610119|PMID:23622249	67	5.4	EUR	GG	0	0	0
P02-2035	Somatic_Phenotype	PMID:22610119|PMID:23622249	63	5.8	EUR	GG	0	1	0
P03-1334	Somatic_Phenotype	PMID:22610119|PMID:23622249	69	5.6	EUR	GG	0	0	0
P03-1426	Somatic_Phenotype	PMID:22610119|PMID:23622249	69	13.9	EUR	GG	0	1	0
P03-1906	Somatic_Phenotype	PMID:22610119|PMID:23622249	75	12.2	EUR	GG	0	1	0
P03-2345	Somatic_Phenotype	PMID:22610119|PMID:23622249	56	7	EUR	GG	0	1	0
P03-2620	Somatic_Phenotype	PMID:22610119|PMID:23622249	68	12.5	EUR	GG	0	0	0
P03-3391	Somatic_Phenotype	PMID:22610119|PMID:23622249	62	18.6	EUR	AG	0	1	0
P03-595	Somatic_Phenotype	PMID:22610119|PMID:23622249	58	24	EUR	GG	0	1	0
P03-871	Somatic_Phenotype	PMID:22610119|PMID:23622249	59	6.5	EUR	GG	0	1	0
P04-1084	Somatic_Phenotype	PMID:22610119|PMID:23622249	65	22	EUR	AG	0	0	0
P04-1243	Somatic_Phenotype	PMID:22610119|PMID:23622249	63	7.3	EUR	GG	0	1	0
P04-1421	Somatic_Phenotype	PMID:22610119|PMID:23622249	54	8.4	EUR	GG	0	1	0
P04-1790	Somatic_Phenotype	PMID:22610119|PMID:23622249	56	9	AMR	GG	0	1	0
P04-2641	Somatic_Phenotype	PMID:22610119|PMID:23622249	56	6	EUR	GG	0	0	0
P04-2666	Somatic_Phenotype	PMID:22610119|PMID:23622249	58	5	EUR	GG	0	0	0
P04-2740	Somatic_Phenotype	PMID:22610119|PMID:23622249	71	11	EUR	GG	0	1	0
P04-47	Somatic_Phenotype	PMID:22610119|PMID:23622249	55	14.6	EUR	GG	0	0	0
P04-594	Somatic_Phenotype	PMID:22610119|PMID:23622249	66	8.5	EUR	GG	0	0	0
P05-1657	Somatic_Phenotype	PMID:22610119|PMID:23622249	47	9.3	EUR	GG	0	1	0
P05-2212	Somatic_Phenotype	PMID:22610119|PMID:23622249	66	9.3	EUR	GG	0	1	0
P05-2594	Somatic_Phenotype	PMID:22610119|PMID:23622249	60	13.5	EUR	GG	0	0	0
P05-2709	Somatic_Phenotype	PMID:22610119|PMID:23622249	55	8	EUR	GG	0	1	0
P05-3436	Somatic_Phenotype	PMID:22610119|PMID:23622249	62	5.3	EUR	GG	0	1	0
P05-3829	Somatic_Phenotype	PMID:22610119|PMID:23622249	59	10.8	EUR	GG	0	0	0
P05-3852	Somatic_Phenotype	PMID:22610119|PMID:23622249	62	12.5	EUR	GG	0	1	0
P05-3859	Somatic_Phenotype	PMID:22610119|PMID:23622249	68	8.2	EUR	GG	0	0	0
P05-620	Somatic_Phenotype	PMID:22610119|PMID:23622249	59	5.8	EUR	GG	0	0	1
P06-1125	Somatic_Phenotype	PMID:22610119|PMID:23622249	66	5.6	EUR	NA	0	1	0
P06-1696	Somatic_Phenotype	PMID:22610119|PMID:23622249	64	4.6	EUR	GG	0	0	0
P06-2325	Somatic_Phenotype	PMID:22610119|PMID:23622249	62	6.8	EUR	GG	0	0	0
P06-3676	Somatic_Phenotype	PMID:22610119|PMID:23622249	59	4.8	EUR	NA	0	1	0
P06-3939	Somatic_Phenotype	PMID:22610119|PMID:23622249	71	8.3	EUR	GG	0	0	0
P07-144	Somatic_Phenotype	PMID:22610119|PMID:23622249	65	2.7	EUR	GG	0	0	0
P07-360	Somatic_Phenotype	PMID:22610119|PMID:23622249	57	16.7	EUR	GG	0	0	0
P07-5036	Somatic_Phenotype	PMID:22610119|PMID:23622249	52	5.2	EUR	GG	0	1	0
P07-684	Somatic_Phenotype	PMID:22610119|PMID:23622249	58	9.4	AMR	AG	1	0	0
P07-718	Somatic_Phenotype	PMID:22610119|PMID:23622249	57	6.4	EUR	GG	0	0	0
P07-837	Somatic_Phenotype	PMID:22610119|PMID:23622249	69	7.8	EUR	GG	1	0	0
P08-1042	Somatic_Phenotype	PMID:22610119|PMID:23622249	66	8.4	EUR	GG	0	1	0
P08-2516	Somatic_Phenotype	PMID:22610119|PMID:23622249	75	9	EUR	GG	0	0	0
P08-501	Somatic_Phenotype	PMID:22610119|PMID:23622249	63	7.1	EUR	GG	0	1	0
P08-5852	Somatic_Phenotype	PMID:22610119|PMID:23622249	51	12.6	EUR	NA	0	0	0
P08-590	Somatic_Phenotype	PMID:22610119|PMID:23622249	65	9.2	EUR	GG	0	1	0
P08-688	Somatic_Phenotype	PMID:22610119|PMID:23622249	69	12.9	EUR	GG	0	0	0
P08-716	Somatic_Phenotype	PMID:22610119|PMID:23622249	59	4.1	EUR	GG	0	0	0
P09-1042	Somatic_Phenotype	PMID:22610119|PMID:23622249	47	13.7	EUR	GG	0	1	0
P09-120	Somatic_Phenotype	PMID:22610119|PMID:23622249	61	6	EUR	GG	0	1	0
P09-1372	Somatic_Phenotype	PMID:22610119|PMID:23622249	73	6.2	EUR	GG	0	1	0
P09-1580	Somatic_Phenotype	PMID:22610119|PMID:23622249	62	5.2	EUR	GG	0	1	0
P09-2497	Somatic_Phenotype	PMID:22610119|PMID:23622249	62	8	EUR	GG	0	1	0
P09-3315	Somatic_Phenotype	PMID:22610119|PMID:23622249	55	6.1	EUR	GG	0	1	0
P09-37	Somatic_Phenotype	PMID:22610119|PMID:23622249	76	9	EUR	GG	0	1	0
P09-3779	Somatic_Phenotype	PMID:22610119|PMID:23622249	64	6.6	EUR	GG	0	0	0
P09-3800	Somatic_Phenotype	PMID:22610119|PMID:23622249	61	6.6	EUR	GG	0	NA	0
P09-396	Somatic_Phenotype	PMID:22610119|PMID:23622249	67	6.5	EUR	GG	0	0	0
P09-5447	Somatic_Phenotype	PMID:22610119|PMID:23622249	66	6.3	EUR	GG	0	1	0
P09-628	Somatic_Phenotype	PMID:22610119|PMID:23622249	65	5.3	EUR	GG	0	0	0
P09-649	Somatic_Phenotype	PMID:22610119|PMID:23622249	71	8.1	EUR	GG	1	0	0
P09-730	Somatic_Phenotype	PMID:22610119|PMID:23622249	66	6.5	EUR	GG	0	0	1
PR-00-1165	Somatic_Phenotype	PMID:22610119|PMID:23622249	54	6.7	EUR	GG	0	0	0
PR-00-160	Somatic_Phenotype	PMID:22610119|PMID:23622249	60	9.4	EUR	GG	1	0	0
PR-00-1823	Somatic_Phenotype	PMID:22610119|PMID:23622249	60	6.9	EUR	GG	0	1	0
PR-01-1934	Somatic_Phenotype	PMID:22610119|PMID:23622249	59	6.7	EUR	GG	0	0	0
PR-01-2382	Somatic_Phenotype	PMID:22610119|PMID:23622249	50	6.2	EUR	GG	0	1	0
PR-01-2554	Somatic_Phenotype	PMID:22610119|PMID:23622249	69	8.9	EUR	GG	0	1	0
PR-02-1082	Somatic_Phenotype	PMID:22610119|PMID:23622249	61	11.5	EUR	GG	0	1	0
PR-02-1431	Somatic_Phenotype	PMID:22610119|PMID:23622249	64	7.1	EUR	GG	1	0	0
PR-02-169	Somatic_Phenotype	PMID:22610119|PMID:23622249	65	10.6	EUR	GG	0	1	0
PR-02-1736	Somatic_Phenotype	PMID:22610119|PMID:23622249	58	13	EUR	GG	0	0	0
PR-02-1899	Somatic_Phenotype	PMID:22610119|PMID:23622249	66	13.4	EUR	AG	0	1	0
PR-02-2072	Somatic_Phenotype	PMID:22610119|PMID:23622249	54	9	EUR	GG	0	1	0
PR-02-2480	Somatic_Phenotype	PMID:22610119|PMID:23622249	69	10.4	EUR	GG	0	1	0
PR-02-254	Somatic_Phenotype	PMID:22610119|PMID:23622249	74	17.6	EUR	GG	0	1	0
PR-03-1026	Somatic_Phenotype	PMID:22610119|PMID:23622249	56	12.8	EUR	GG	0	1	0
PR-03-3125	Somatic_Phenotype	PMID:22610119|PMID:23622249	68	10.1	EUR	GG	0	0	0
PR-03-728	Somatic_Phenotype	PMID:22610119|PMID:23622249	54	12.9	EUR	GG	0	0	0
PR-03-870	Somatic_Phenotype	PMID:22610119|PMID:23622249	52	5.3	EAS	GG	0	0	0
PR-04-1243	Somatic_Phenotype	PMID:22610119|PMID:23622249	63	7.3	EUR	GG	0	1	0
PR-04-1367	Somatic_Phenotype	PMID:22610119|PMID:23622249	53	9.9	EUR	GG	0	1	1
PR-04-194	Somatic_Phenotype	PMID:22610119|PMID:23622249	65	7.1	EUR	GG	0	1	0
PR-04-3113	Somatic_Phenotype	PMID:22610119|PMID:23622249	66	12	EUR	GG	0	1	0
PR-04-3222	Somatic_Phenotype	PMID:22610119|PMID:23622249	66	5.2	EUR	AG	1	0	0
PR-04-3347	Somatic_Phenotype	PMID:22610119|PMID:23622249	59	7.5	EUR	GG	0	0	0
PR-04-639	Somatic_Phenotype	PMID:22610119|PMID:23622249	61	5.1	EUR	GG	0	0	0
PR-04-903	Somatic_Phenotype	PMID:22610119|PMID:23622249	68	7.8	EUR	GG	0	1	0
PR-05-3440	Somatic_Phenotype	PMID:22610119|PMID:23622249	63	8.5	EUR	GG	0	1	0
PR-05-3595	Somatic_Phenotype	PMID:22610119|PMID:23622249	64	7.2	EUR	GG	0	0	0
PR-05-839	Somatic_Phenotype	PMID:22610119|PMID:23622249	69	9	EUR	GG	1	0	0
PR-06-1749	Somatic_Phenotype	PMID:22610119|PMID:23622249	60	6.7	EUR	GG	0	0	0
PR-06-1999	Somatic_Phenotype	PMID:22610119|PMID:23622249	56	30	EUR	GG	0	1	0
PR-06-3199	Somatic_Phenotype	PMID:22610119|PMID:23622249	54	25	EUR	GG	0	1	0
PR-07-360	Somatic_Phenotype	PMID:22610119|PMID:23622249	57	16.7	EUR	GG	0	NA	0
PR-07-4610	Somatic_Phenotype	PMID:22610119|PMID:23622249	69	5.6	EUR	GG	0	1	0
PR-07-4814	Somatic_Phenotype	PMID:22610119|PMID:23622249	54	5.2	EUR	GG	0	0	0
PR-08-4154	Somatic_Phenotype	PMID:22610119|PMID:23622249	58	36	EUR	NA	0	0	0
PR-08-556	Somatic_Phenotype	PMID:22610119|PMID:23622249	63	6.7	EUR	GG	0	0	1
PR-08-784	Somatic_Phenotype	PMID:22610119|PMID:23622249	52	43.2	EAS	GG	0	1	0
PR-09-146	Somatic_Phenotype	PMID:22610119|PMID:23622249	61	11.3	EUR	GG	0	1	0
PR-09-2517	Somatic_Phenotype	PMID:22610119|PMID:23622249	64	14	EUR	GG	0	1	0
PR-09-2744	Somatic_Phenotype	PMID:22610119|PMID:23622249	48	4.4	EUR	GG	0	1	0
PR-09-2767	Somatic_Phenotype	PMID:22610119|PMID:23622249	58	4.6	EUR	GG	0	1	0
PR-09-3014	Somatic_Phenotype	PMID:22610119|PMID:23622249	75	17	EUR	GG	0	0	0
PR-09-3421	Somatic_Phenotype	PMID:22610119|PMID:23622249	65	4.8	EUR	GG	0	1	0
PR-09-3566	Somatic_Phenotype	PMID:22610119|PMID:23622249	65	5	EUR	GG	0	1	0
PR-09-3650	Somatic_Phenotype	PMID:22610119|PMID:23622249	71	5.39	EUR	GG	0	1	0
PR-09-3687	Somatic_Phenotype	PMID:22610119|PMID:23622249	73	7.8	EUR	GG	0	1	1
PR-09-3870	Somatic_Phenotype	PMID:22610119|PMID:23622249	63	11.6	EUR	GG	0	1	0
PR-09-3983	Somatic_Phenotype	PMID:22610119|PMID:23622249	64	4.5	EUR	GG	0	1	0
PR-09-5245	Somatic_Phenotype	PMID:22610119|PMID:23622249	72	6.1	EUR	GG	1	0	0
PR-09-5446	Somatic_Phenotype	PMID:22610119|PMID:23622249	67	13	EUR	GG	0	1	0
PR-09-5630	Somatic_Phenotype	PMID:22610119|PMID:23622249	64	14	EUR	GG	0	1	0
PR-09-5700	Somatic_Phenotype	PMID:22610119|PMID:23622249	60	14	EUR	GG	0	1	0
PR-09-5702	Somatic_Phenotype	PMID:22610119|PMID:23622249	68	8.2	EUR	GG	0	1	0
PR-09-5797	Somatic_Phenotype	PMID:22610119|PMID:23622249	62	7.7	EUR	GG	0	1	0
PR-09-6004	Somatic_Phenotype	PMID:22610119|PMID:23622249	62	11	AFR	GG	0	1	0
PR-09-601	Somatic_Phenotype	PMID:22610119|PMID:23622249	66	5.8	EUR	GG	0	0	0
PR-3051	Somatic_Phenotype	PMID:22610119|PMID:23622249	60	20	EUR	AG	1	0	0
PR-P559	Somatic_Phenotype	PMID:22610119|PMID:23622249	66	12.5	AFR	NA	0	NA	0
STID0000000067	Somatic_Phenotype	PMID:22610119|PMID:23622249	61	9.8	EUR	GG	0	1	0
STID0000000097	Somatic_Phenotype	PMID:22610119|PMID:23622249	63	19.9	EUR	GG	0	0	0
STID0000000099	Somatic_Phenotype	PMID:22610119|PMID:23622249	70	10.3	EUR	GG	0	1	NA
STID0000000106	Somatic_Phenotype	PMID:22610119|PMID:23622249	64	27	AMR	GG	0	1	0
STID0000000420	Somatic_Phenotype	PMID:22610119|PMID:23622249	51	13.7	EUR	AG	1	0	0
STID0000000423	Somatic_Phenotype	PMID:22610119|PMID:23622249	70	10.6	EUR	AG	1	0	1
STID0000000427	Somatic_Phenotype	PMID:22610119|PMID:23622249	69	5.1	EAS	NA	0	0	1
STID0000000508	Somatic_Phenotype	PMID:22610119|PMID:23622249	57	7.8	EUR	NA	1	0	0
STID0000000580	Somatic_Phenotype	PMID:22610119|PMID:23622249	56	3	EUR	GG	0	1	0
STID0000000581	Somatic_Phenotype	PMID:22610119|PMID:23622249	69	9.2	EUR	NA	0	1	0
STID0000001043	Somatic_Phenotype	PMID:22610119|PMID:23622249	59	4.9	EUR	NA	0	0	NA
STID0000001062	Somatic_Phenotype	PMID:22610119|PMID:23622249	57	5.2	EAS	GG	0	0	0
STID0000001700	Somatic_Phenotype	PMID:22610119|PMID:23622249	57	2.9	EUR	GG	0	1	0
STID0000001701	Somatic_Phenotype	PMID:22610119|PMID:23622249	62	2.1	EUR	NA	0	1	0
STID0000001743	Somatic_Phenotype	PMID:22610119|PMID:23622249	64	4.65	EUR	GG	0	1	0
STID0000001783	Somatic_Phenotype	PMID:22610119|PMID:23622249	66	9.8	EUR	NA	0	0	0
STID0000002525	Somatic_Phenotype	PMID:22610119|PMID:23622249	46	4.67	AFR	AG	1	0	0
STID0000002620	Somatic_Phenotype	PMID:22610119|PMID:23622249	69	9	EUR	GG	0	1	0
STID0000002660	Somatic_Phenotype	PMID:22610119|PMID:23622249	58	5	AMR	GG	0	1	0
STID0000002661	Somatic_Phenotype	PMID:22610119|PMID:23622249	59	4.52	EUR	AG	1	0	NA
STID0000002682	Somatic_Phenotype	PMID:22610119|PMID:23622249	71	7.6	EUR	GG	0	0	0
STID0000002725	Somatic_Phenotype	PMID:22610119|PMID:23622249	51	2	AFR	GG	0	0	0
STID0000002740	Somatic_Phenotype	PMID:22610119|PMID:23622249	58	2.8	EUR	GG	1	0	0
STID0000002741	Somatic_Phenotype	PMID:22610119|PMID:23622249	73	5	EUR	NA	0	0	0
STID0000002743	Somatic_Phenotype	PMID:22610119|PMID:23622249	65	8.1	AMR	GG	0	1	0
STID0000002761	Somatic_Phenotype	PMID:22610119|PMID:23622249	56	4.3	EUR	AG	1	0	0
STID0000002762	Somatic_Phenotype	PMID:22610119|PMID:23622249	68	5.5	EUR	NA	0	0	0
STID0000002832	Somatic_Phenotype	PMID:22610119|PMID:23622249	66	6.6	EUR	NA	0	1	1
STID0000002844	Somatic_Phenotype	PMID:22610119|PMID:23622249	64	5.4	EUR	AG	1	0	0
STID0000002853	Somatic_Phenotype	PMID:22610119|PMID:23622249	67	6.3	EUR	GG	0	1	0
STID0000002858	Somatic_Phenotype	PMID:22610119|PMID:23622249	52	5.3	AFR	GG	0	1	NA
STID0000002915	Somatic_Phenotype	PMID:22610119|PMID:23622249	66	3.6	EUR	GG	1	0	NA
STID0000002943	Somatic_Phenotype	PMID:22610119|PMID:23622249	61	5	EAS	GG	1	0	0
STID0000003023	Somatic_Phenotype	PMID:22610119|PMID:23622249	67	5	EUR	AG	0	0	NA
STID0000003026	Somatic_Phenotype	PMID:22610119|PMID:23622249	56	24.2	EUR	GG	0	0	NA
STID0000003027	Somatic_Phenotype	PMID:22610119|PMID:23622249	66	10.2	EUR	GG	0	0	0
STID0000003035	Somatic_Phenotype	PMID:22610119|PMID:23622249	34	4.2	EUR	GG	0	1	NA
STID0000003036	Somatic_Phenotype	PMID:22610119|PMID:23622249	47	5.1	EUR	GG	0	0	0
STID0000003042	Somatic_Phenotype	PMID:22610119|PMID:23622249	67	3.3	EUR	NA	0	0	0
STID0000003043	Somatic_Phenotype	PMID:22610119|PMID:23622249	69	7.2	EUR	NA	1	0	0
STID0000003048	Somatic_Phenotype	PMID:22610119|PMID:23622249	64	3.5	AFR	NA	0	0	NA
STID0000003050	Somatic_Phenotype	PMID:22610119|PMID:23622249	50	1.7	EUR	GG	0	1	0
STID0000003071	Somatic_Phenotype	PMID:22610119|PMID:23622249	55	3	EUR	GG	0	0	1
STID0000003076	Somatic_Phenotype	PMID:22610119|PMID:23622249	64	4.2	AMR	GG	0	0	0
STID0000003080	Somatic_Phenotype	PMID:22610119|PMID:23622249	63	6.3	EUR	AG	0	1	0
STID0000003084	Somatic_Phenotype	PMID:22610119|PMID:23622249	67	4	EUR	GG	1	0	0
STID0000003105	Somatic_Phenotype	PMID:22610119|PMID:23622249	65	4.3	EUR	GG	0	1	0
STID0000003127	Somatic_Phenotype	PMID:22610119|PMID:23622249	55	4.2	EUR	GG	0	0	0
STID0000003129	Somatic_Phenotype	PMID:22610119|PMID:23622249	62	12.1	AFR	GG	0	0	0
STID0000003132	Somatic_Phenotype	PMID:22610119|PMID:23622249	52	4.5	EUR	GG	0	0	0
STID0000003134	Somatic_Phenotype	PMID:22610119|PMID:23622249	64	5.5	EUR	GG	0	0	0
STID0000003180	Somatic_Phenotype	PMID:22610119|PMID:23622249	62	11.24	EAS	GG	0	0	0
STID0000003188	Somatic_Phenotype	PMID:22610119|PMID:23622249	55	6.8	EUR	GG	0	0	0
STID0000003265	Somatic_Phenotype	PMID:22610119|PMID:23622249	73	3.2	EUR	GG	0	0	0
STID0000004240	Somatic_Phenotype	PMID:22610119|PMID:23622249	75	1.93	EUR	GG	0	0	NA
STID0000007520	Somatic_Phenotype	PMID:22610119|PMID:23622249	56	0.06	EUR	NA	0	1	NA
STID0000015249	Somatic_Phenotype	PMID:22610119|PMID:23622249	64	8.34	EUR	GG	1	NA	0
STID0000015489	Somatic_Phenotype	PMID:22610119|PMID:23622249	73	11.6	AFR	GG	0	NA	NA
STID0000015608	Somatic_Phenotype	PMID:22610119|PMID:23622249	60	5.8	EUR	AG	0	NA	NA
STID0000015969	Somatic_Phenotype	PMID:22610119|PMID:23622249	63	9.9	EUR	GG	0	NA	NA
STID0000016108	Somatic_Phenotype	PMID:22610119|PMID:23622249	62	11	EUR	GG	1	NA	NA
STID0000016288	Somatic_Phenotype	PMID:22610119|PMID:23622249	65	7.58	EUR	GG	0	NA	NA
STID0000016308	Somatic_Phenotype	PMID:22610119|PMID:23622249	67.8	9.9	EUR	AG	0	NA	NA
STID0000016350	Somatic_Phenotype	PMID:22610119|PMID:23622249	59	6.8	EUR	AA	1	NA	1
STID0000016769	Somatic_Phenotype	PMID:22610119|PMID:23622249	70	5.8	EUR	GG	0	NA	0
STID0000016988	Somatic_Phenotype	PMID:22610119|PMID:23622249	60	4.22	EUR	GG	0	NA	NA
STID0000017288	Somatic_Phenotype	PMID:22610119|PMID:23622249	69	9	EUR	GG	0	NA	NA
TCGA-CH-5767	Somatic_Phenotype	TCGA Data Dec 2014	66	11.6	EUR	GG	0	0	0
TCGA-G9-6336	Somatic_Phenotype	TCGA Data Dec 2014	57	10.6	EUR	GG	0	0	0
TCGA-G9-6348	Somatic_Phenotype	TCGA Data Dec 2014	68	4.6	EUR	GG	0	0	0
TCGA-G9-6356	Somatic_Phenotype	TCGA Data Dec 2014	60	8.7	EUR	GG	0	1	0
TCGA-G9-6362	Somatic_Phenotype	TCGA Data Dec 2014	57	33.7	EUR	AG	0	NA	0
TCGA-G9-6363	Somatic_Phenotype	TCGA Data Dec 2014	64	4.6	EUR	GG	0	1	0
TCGA-G9-6365	Somatic_Phenotype	TCGA Data Dec 2014	71	11.6	EUR	GG	0	1	0
TCGA-G9-6367	Somatic_Phenotype	TCGA Data Dec 2014	60	8.5	EUR	GG	0	0	0
TCGA-G9-6370	Somatic_Phenotype	TCGA Data Dec 2014	52	6.4	EUR	GG	0	0	0
TCGA-G9-6371	Somatic_Phenotype	TCGA Data Dec 2014	58	6.3	EUR	GG	0	0	0
TCGA-G9-6378	Somatic_Phenotype	TCGA Data Dec 2014	54	4.2	AFR	GG	0	0	0
TCGA-G9-6384	Somatic_Phenotype	TCGA Data Dec 2014	53	7.4	EUR	GG	0	1	0
TCGA-G9-6385	Somatic_Phenotype	TCGA Data Dec 2014	66	7.4	EUR	GG	0	1	0
TCGA-G9-6494	Somatic_Phenotype	TCGA Data Dec 2014	66	87	EUR	GG	0	0	0
TCGA-G9-6496	Somatic_Phenotype	TCGA Data Dec 2014	61	23.1	EUR	GG	0	NA	0
TCGA-EJ-7123	Somatic_Phenotype	TCGA Data Dec 2014	59	5.6	EUR	GG	1	0	0
TCGA-EJ-7125	Somatic_Phenotype	TCGA Data Dec 2014	44	26.6	EUR	GG	0	0	0
TCGA-G9-6329	Somatic_Phenotype	TCGA Data Dec 2014	67	6.5	EUR	GG	0	1	0
TCGA-G9-6333	Somatic_Phenotype	TCGA Data Dec 2014	66	10.8	EUR	GG	1	0	0
TCGA-G9-6338	Somatic_Phenotype	TCGA Data Dec 2014	61	11.3	EUR	GG	1	NA	0
TCGA-G9-6342	Somatic_Phenotype	TCGA Data Dec 2014	61	3.3	EUR	GG	0	1	0
TCGA-G9-6343	Somatic_Phenotype	TCGA Data Dec 2014	62	7.8	EUR	GG	0	NA	0
TCGA-G9-6351	Somatic_Phenotype	TCGA Data Dec 2014	51	6.8	EUR	GG	0	1	1
TCGA-G9-6353	Somatic_Phenotype	TCGA Data Dec 2014	58	4.6	EUR	GG	0	1	0
TCGA-G9-6361	Somatic_Phenotype	TCGA Data Dec 2014	61	5.5	EUR	GG	0	1	0
TCGA-G9-6369	Somatic_Phenotype	TCGA Data Dec 2014	55	5	EUR	AG	1	NA	0
TCGA-G9-6377	Somatic_Phenotype	TCGA Data Dec 2014	61	3.6	EUR	GG	0	1	0
TCGA-G9-6499	Somatic_Phenotype	TCGA Data Dec 2014	66	8.2	EUR	GG	0	0	0
TCGA-HC-7075	Somatic_Phenotype	TCGA Data Dec 2014	63	5.1	EUR	GG	0	0	0
TCGA-HC-7077	Somatic_Phenotype	TCGA Data Dec 2014	64	7.6	AFR	GG	0	1	0
TCGA-HC-7079	Somatic_Phenotype	TCGA Data Dec 2014	51	5.5	EUR	GG	0	0	0
TCGA-HC-7080	Somatic_Phenotype	TCGA Data Dec 2014	66	4.1	EUR	GG	1	0	0
TCGA-EJ-7115	Somatic_Phenotype	TCGA Data Dec 2014	65	3.6	EUR	GG	1	0	0
TCGA-EJ-7314	Somatic_Phenotype	TCGA Data Dec 2014	62	6.1	EUR	GG	0	1	0
TCGA-EJ-7315	Somatic_Phenotype	TCGA Data Dec 2014	68	5.8	EUR	GG	0	1	0
TCGA-EJ-7317	Somatic_Phenotype	TCGA Data Dec 2014	71	14	EUR	GG	0	0	0
TCGA-EJ-7327	Somatic_Phenotype	TCGA Data Dec 2014	61	12.2	EUR	NA	0	1	0
TCGA-EJ-7328	Somatic_Phenotype	TCGA Data Dec 2014	70	6.5	EUR	NA	0	1	0
TCGA-EJ-7330	Somatic_Phenotype	TCGA Data Dec 2014	68	6.2	EUR	AG	1	0	1
TCGA-EJ-7331	Somatic_Phenotype	TCGA Data Dec 2014	64	7	EUR	NA	0	0	0
TCGA-EJ-7781	Somatic_Phenotype	TCGA Data Dec 2014	65	3.5	EUR	AG	0	0	0
TCGA-EJ-7783	Somatic_Phenotype	TCGA Data Dec 2014	70	12.8	EUR	GG	0	1	0
TCGA-EJ-7784	Somatic_Phenotype	TCGA Data Dec 2014	63	4.1	EUR	NA	0	1	0
TCGA-EJ-7785	Somatic_Phenotype	TCGA Data Dec 2014	54	4.3	EUR	GG	0	1	0
TCGA-EJ-7786	Somatic_Phenotype	TCGA Data Dec 2014	62	4.5	EUR	GG	0	0	0
TCGA-EJ-7788	Somatic_Phenotype	TCGA Data Dec 2014	53	26.6	EUR	NA	0	0	0
TCGA-EJ-7789	Somatic_Phenotype	TCGA Data Dec 2014	66	14.9	AFR	GG	0	0	1
TCGA-EJ-7791	Somatic_Phenotype	TCGA Data Dec 2014	67	4.5	EUR	NA	0	0	0
TCGA-EJ-7792	Somatic_Phenotype	TCGA Data Dec 2014	53	4.6	EUR	GG	0	0	0
TCGA-EJ-7794	Somatic_Phenotype	TCGA Data Dec 2014	67	5.2	EUR	GG	0	0	0
TCGA-FC-7708	Somatic_Phenotype	TCGA Data Dec 2014	52	7.9	EAS	GG	0	1	0
TCGA-G9-6366	Somatic_Phenotype	TCGA Data Dec 2014	61	7.6	EUR	GG	0	0	0
TCGA-H9-7775	Somatic_Phenotype	TCGA Data Dec 2014	68	7.2	EUR	GG	0	0	0
TCGA-HC-7078	Somatic_Phenotype	TCGA Data Dec 2014	69	25	EUR	NA	0	0	0
TCGA-HC-7209	Somatic_Phenotype	TCGA Data Dec 2014	60	7.9	EUR	GG	0	1	0
TCGA-HC-7211	Somatic_Phenotype	TCGA Data Dec 2014	62	10.9	EUR	GG	0	1	0
TCGA-HC-7212	Somatic_Phenotype	TCGA Data Dec 2014	56	8	EUR	GG	0	1	0
TCGA-HC-7213	Somatic_Phenotype	TCGA Data Dec 2014	53	13.5	EUR	GG	0	1	0
TCGA-HC-7230	Somatic_Phenotype	TCGA Data Dec 2014	50	3	EUR	GG	0	1	0
TCGA-HC-7231	Somatic_Phenotype	TCGA Data Dec 2014	66	3.7	EUR	GG	0	1	0
TCGA-HC-7233	Somatic_Phenotype	TCGA Data Dec 2014	73	7.7	EUR	GG	0	0	0
TCGA-HC-7736	Somatic_Phenotype	TCGA Data Dec 2014	59	5	EUR	AG	0	0	0
TCGA-HC-7737	Somatic_Phenotype	TCGA Data Dec 2014	55	18.1	AFR	GG	0	0	0
TCGA-HC-7740	Somatic_Phenotype	TCGA Data Dec 2014	59	5.9	EUR	NA	0	0	0
TCGA-HC-7742	Somatic_Phenotype	TCGA Data Dec 2014	58	5.6	EUR	GG	0	0	0
TCGA-HC-7744	Somatic_Phenotype	TCGA Data Dec 2014	46	4.4	EUR	AG	0	1	0
TCGA-HC-7747	Somatic_Phenotype	TCGA Data Dec 2014	52	3.5	EUR	AG	0	1	0
TCGA-HC-7748	Somatic_Phenotype	TCGA Data Dec 2014	60	7.5	EUR	NA	0	1	0
TCGA-HC-7749	Somatic_Phenotype	TCGA Data Dec 2014	70	4.2	EUR	NA	0	0	0
TCGA-HC-7750	Somatic_Phenotype	TCGA Data Dec 2014	50	3.7	EUR	AG	0	0	0
TCGA-HC-7752	Somatic_Phenotype	TCGA Data Dec 2014	61	8.2	EUR	NA	0	NA	0
TCGA-HC-7818	Somatic_Phenotype	TCGA Data Dec 2014	66	4.5	EUR	NA	0	1	0
TCGA-HC-7821	Somatic_Phenotype	TCGA Data Dec 2014	54	31	EUR	GG	0	1	0
TCGA-HI-7168	Somatic_Phenotype	TCGA Data Dec 2014	62	5.5	EUR	AG	0	0	0
TCGA-HI-7169	Somatic_Phenotype	TCGA Data Dec 2014	55	2.2	EUR	GG	0	NA	0
TCGA-HI-7170	Somatic_Phenotype	TCGA Data Dec 2014	58	7.4	EUR	GG	0	0	0
TCGA-HI-7171	Somatic_Phenotype	TCGA Data Dec 2014	56	5.6	EUR	GG	0	1	0
TCGA-EJ-7321	Somatic_Phenotype	TCGA Data Dec 2014	57	2.2	AFR	GG	0	1	0
TCGA-EJ-7793	Somatic_Phenotype	TCGA Data Dec 2014	49	3	EUR	GG	0	1	0
TCGA-EJ-7797	Somatic_Phenotype	TCGA Data Dec 2014	53	5.4	EUR	GG	0	1	0
TCGA-G9-7510	Somatic_Phenotype	TCGA Data Dec 2014	66	9.7	EUR	GG	1	0	0
TCGA-G9-7519	Somatic_Phenotype	TCGA Data Dec 2014	58	5.1	EUR	NA	0	0	0
TCGA-G9-7521	Somatic_Phenotype	TCGA Data Dec 2014	52	26.3	EUR	GG	0	0	0
TCGA-G9-7522	Somatic_Phenotype	TCGA Data Dec 2014	49	6.8	EUR	GG	0	1	0
TCGA-G9-7523	Somatic_Phenotype	TCGA Data Dec 2014	44	11.3	AFR	GG	0	0	0
TCGA-G9-7525	Somatic_Phenotype	TCGA Data Dec 2014	64	4.1	EUR	GG	0	NA	0
TCGA-HC-8265	Somatic_Phenotype	TCGA Data Dec 2014	66	5.2	EUR	NA	0	0	1
TCGA-J4-8198	Somatic_Phenotype	TCGA Data Dec 2014	49	17.9	AFR	GG	0	1	0
TCGA-EJ-8468	Somatic_Phenotype	TCGA Data Dec 2014	63	25.4	EUR	AG	1	0	0
TCGA-EJ-8474	Somatic_Phenotype	TCGA Data Dec 2014	69	7.9	EUR	NA	0	0	0
TCGA-EJ-A46F	Somatic_Phenotype	TCGA Data Dec 2014	57	9.1	EUR	AG	0	NA	0
TCGA-FC-A4JI	Somatic_Phenotype	TCGA Data Dec 2014	71	51.7	EAS	GG	0	0	0
TCGA-EJ-A46G	Somatic_Phenotype	TCGA Data Dec 2014	71	5.1	EUR	GG	0	0	0
TCGA-EJ-A46I	Somatic_Phenotype	TCGA Data Dec 2014	57	8.5	AFR	GG	0	0	0
TCGA-HC-A4ZV	Somatic_Phenotype	TCGA Data Dec 2014	56	70	AFR	GG	0	0	0
TCGA-FC-7961	Somatic_Phenotype	TCGA Data Dec 2014	62	24.7	EUR	GG	1	0	0
TCGA-FC-A5OB	Somatic_Phenotype	TCGA Data Dec 2014	53	26.9	EUR	GG	0	0	0
TCGA-HC-8216	Somatic_Phenotype	TCGA Data Dec 2014	58	5.2	EUR	GG	0	0	0
TCGA-HC-A632	Somatic_Phenotype	TCGA Data Dec 2014	68	2.2	EUR	GG	0	1	0
TCGA-J4-8200	Somatic_Phenotype	TCGA Data Dec 2014	47	8.6	AMR	GG	0	0	0
TCGA-FC-A66V	Somatic_Phenotype	TCGA Data Dec 2014	74	10.8	EUR	GG	0	NA	0
TCGA-H9-A6BY	Somatic_Phenotype	TCGA Data Dec 2014	63	26	EUR	GG	0	NA	0
TCGA-HC-A6AL	Somatic_Phenotype	TCGA Data Dec 2014	64	6.9	EUR	GG	0	NA	0
TCGA-HC-A6AO	Somatic_Phenotype	TCGA Data Dec 2014	52	8.6	EUR	GG	0	NA	1
TCGA-HC-A6AP	Somatic_Phenotype	TCGA Data Dec 2014	61	5.2	EUR	AG	1	NA	1
TCGA-HC-A6AQ	Somatic_Phenotype	TCGA Data Dec 2014	60	8.9	EUR	GG	0	NA	0
TCGA-HC-A6AS	Somatic_Phenotype	TCGA Data Dec 2014	70	0.7	EUR	GG	0	NA	0
TCGA-J4-A67K	Somatic_Phenotype	TCGA Data Dec 2014	68	3.5	EUR	GG	0	NA	0
TCGA-J4-A67L	Somatic_Phenotype	TCGA Data Dec 2014	54	7.1	EUR	GG	0	NA	0
TCGA-J4-A67M	Somatic_Phenotype	TCGA Data Dec 2014	55	6.2	EUR	GG	0	NA	0
TCGA-J4-A67N	Somatic_Phenotype	TCGA Data Dec 2014	61	7.6	EUR	GG	0	NA	0
TCGA-J4-A67O	Somatic_Phenotype	TCGA Data Dec 2014	59	7.7	EUR	GG	0	NA	0
TCGA-J4-A67Q	Somatic_Phenotype	TCGA Data Dec 2014	77	1.7	EUR	GG	0	NA	0
TCGA-J4-A67R	Somatic_Phenotype	TCGA Data Dec 2014	65	9.7	EUR	GG	0	NA	0
TCGA-J4-A67S	Somatic_Phenotype	TCGA Data Dec 2014	63	10.3	EUR	GG	0	NA	0
TCGA-G9-6339	Somatic_Phenotype	TCGA Data Dec 2014	58	8.1	EUR	GG	0	NA	0
TCGA-G9-6354	Somatic_Phenotype	TCGA Data Dec 2014	55	4.1	EAS	GG	0	NA	0
TCGA-G9-6498	Somatic_Phenotype	TCGA Data Dec 2014	53	5.5	EUR	GG	0	NA	0
TCGA-J4-A67T	Somatic_Phenotype	TCGA Data Dec 2014	63	5.5	EUR	GG	0	1	0
TCGA-J4-A6G1	Somatic_Phenotype	TCGA Data Dec 2014	68	8.2	EUR	GG	0	1	0
TCGA-FC-A6HD	Somatic_Phenotype	TCGA Data Dec 2014	77	19.1	EUR	AG	0	NA	0
TCGA-G9-6347	Somatic_Phenotype	TCGA Data Dec 2014	59	5.1	EUR	GG	0	NA	0
TCGA-G9-6379	Somatic_Phenotype	TCGA Data Dec 2014	68	4.6	EUR	GG	0	NA	0
TCGA-HC-A6HX	Somatic_Phenotype	TCGA Data Dec 2014	55	10.6	EUR	GG	0	NA	0
TCGA-HC-A6HY	Somatic_Phenotype	TCGA Data Dec 2014	51	7.8	EUR	GG	0	NA	0
TCGA-QU-A6IL	Somatic_Phenotype	TCGA Data Dec 2014	64	5.2	EAS	AG	0	NA	1
TCGA-QU-A6IM	Somatic_Phenotype	TCGA Data Dec 2014	59	3.5	EUR	GG	1	NA	0
TCGA-QU-A6IP	Somatic_Phenotype	TCGA Data Dec 2014	66	4.5	EUR	GG	0	1	0
TCGA-CH-5737	Somatic_Phenotype	TCGA Data Dec 2014	73	14.7	EUR	GG	0	0	1
TCGA-CH-5738	Somatic_Phenotype	TCGA Data Dec 2014	72	10	EUR	GG	0	0	0
TCGA-CH-5739	Somatic_Phenotype	TCGA Data Dec 2014	65	4.8	EUR	NA	0	1	0
TCGA-CH-5741	Somatic_Phenotype	TCGA Data Dec 2014	56	28	EUR	GG	0	1	0
TCGA-CH-5743	Somatic_Phenotype	TCGA Data Dec 2014	66	2.2	EUR	GG	0	1	0
TCGA-CH-5744	Somatic_Phenotype	TCGA Data Dec 2014	64	9.6	EUR	GG	0	1	0
TCGA-CH-5746	Somatic_Phenotype	TCGA Data Dec 2014	57	6.6	EUR	GG	0	1	0
TCGA-CH-5748	Somatic_Phenotype	TCGA Data Dec 2014	64	1.6	EUR	AG	0	0	0
TCGA-CH-5750	Somatic_Phenotype	TCGA Data Dec 2014	72	13.2	EUR	GG	0	0	0
TCGA-CH-5751	Somatic_Phenotype	TCGA Data Dec 2014	68	22.6	EUR	AG	0	0	0
TCGA-CH-5752	Somatic_Phenotype	TCGA Data Dec 2014	66	9.8	EUR	GG	0	1	0
TCGA-CH-5753	Somatic_Phenotype	TCGA Data Dec 2014	70	4.5	EUR	GG	0	0	0
TCGA-CH-5754	Somatic_Phenotype	TCGA Data Dec 2014	65	37.4	EUR	NA	0	1	0
TCGA-CH-5761	Somatic_Phenotype	TCGA Data Dec 2014	61	8.5	EUR	GG	0	0	0
TCGA-CH-5762	Somatic_Phenotype	TCGA Data Dec 2014	60	17.2	EUR	AG	0	0	0
TCGA-CH-5763	Somatic_Phenotype	TCGA Data Dec 2014	66	14.8	EUR	NA	0	0	0
TCGA-CH-5764	Somatic_Phenotype	TCGA Data Dec 2014	66	14	EUR	GG	0	1	0
TCGA-CH-5765	Somatic_Phenotype	TCGA Data Dec 2014	55	37.9	EUR	GG	0	1	0
TCGA-CH-5766	Somatic_Phenotype	TCGA Data Dec 2014	55	13.9	EUR	AG	0	1	0
TCGA-CH-5768	Somatic_Phenotype	TCGA Data Dec 2014	72	12.8	EUR	GG	0	1	0
TCGA-CH-5771	Somatic_Phenotype	TCGA Data Dec 2014	63	8.1	EUR	GG	0	0	0
TCGA-CH-5772	Somatic_Phenotype	TCGA Data Dec 2014	63	24.6	EUR	GG	0	0	0
TCGA-CH-5788	Somatic_Phenotype	TCGA Data Dec 2014	69	19.4	EUR	GG	1	0	0
TCGA-CH-5789	Somatic_Phenotype	TCGA Data Dec 2014	61	5.7	EUR	GG	0	1	0
TCGA-CH-5790	Somatic_Phenotype	TCGA Data Dec 2014	64	5.2	EUR	AG	0	1	0
TCGA-CH-5791	Somatic_Phenotype	TCGA Data Dec 2014	72	10.1	EUR	GG	0	1	0
TCGA-CH-5792	Somatic_Phenotype	TCGA Data Dec 2014	57	11.5	EUR	GG	0	0	0
TCGA-CH-5794	Somatic_Phenotype	TCGA Data Dec 2014	65	6.2	EUR	GG	0	1	0
TCGA-EJ-5494	Somatic_Phenotype	TCGA Data Dec 2014	50	3.8	EUR	GG	0	0	1
TCGA-EJ-5495	Somatic_Phenotype	TCGA Data Dec 2014	68	10.8	EUR	GG	0	1	0
TCGA-EJ-5496	Somatic_Phenotype	TCGA Data Dec 2014	59	6.5	EUR	GG	0	1	0
TCGA-EJ-5497	Somatic_Phenotype	TCGA Data Dec 2014	47	7.2	EUR	GG	0	1	0
TCGA-EJ-5498	Somatic_Phenotype	TCGA Data Dec 2014	56	5	EUR	GG	0	1	0
TCGA-EJ-5499	Somatic_Phenotype	TCGA Data Dec 2014	61	5.2	EUR	GG	0	1	0
TCGA-EJ-5501	Somatic_Phenotype	TCGA Data Dec 2014	55	2.7	EUR	GG	0	0	0
TCGA-EJ-5502	Somatic_Phenotype	TCGA Data Dec 2014	50	5.3	EUR	AG	0	1	0
TCGA-EJ-5503	Somatic_Phenotype	TCGA Data Dec 2014	50	18.4	EUR	GG	0	1	0
TCGA-EJ-5504	Somatic_Phenotype	TCGA Data Dec 2014	65	8.6	EUR	GG	0	0	0
TCGA-EJ-5505	Somatic_Phenotype	TCGA Data Dec 2014	57	4	EUR	GG	1	0	0
TCGA-EJ-5506	Somatic_Phenotype	TCGA Data Dec 2014	67	7.2	EUR	GG	0	1	0
TCGA-EJ-5507	Somatic_Phenotype	TCGA Data Dec 2014	54	8.9	EUR	GG	0	1	0
TCGA-EJ-5508	Somatic_Phenotype	TCGA Data Dec 2014	65	7.4	EUR	GG	0	1	0
TCGA-EJ-5509	Somatic_Phenotype	TCGA Data Dec 2014	63	4.1	EUR	GG	1	0	0
TCGA-EJ-5510	Somatic_Phenotype	TCGA Data Dec 2014	48	15.3	EUR	AG	0	0	0
TCGA-EJ-5511	Somatic_Phenotype	TCGA Data Dec 2014	55	9.7	AFR	GG	0	0	0
TCGA-EJ-5512	Somatic_Phenotype	TCGA Data Dec 2014	46	6.1	EUR	GG	0	1	0
TCGA-EJ-5514	Somatic_Phenotype	TCGA Data Dec 2014	66	7.4	EUR	GG	0	0	0
TCGA-EJ-5515	Somatic_Phenotype	TCGA Data Dec 2014	60	4.8	EUR	GG	0	0	0
TCGA-EJ-5516	Somatic_Phenotype	TCGA Data Dec 2014	49	10.9	EUR	GG	0	1	0
TCGA-EJ-5517	Somatic_Phenotype	TCGA Data Dec 2014	55	9.6	EUR	GG	0	0	0
TCGA-EJ-5518	Somatic_Phenotype	TCGA Data Dec 2014	66	36	EUR	GG	0	0	0
TCGA-EJ-5519	Somatic_Phenotype	TCGA Data Dec 2014	64	15	AMR	GG	0	0	0
TCGA-EJ-5521	Somatic_Phenotype	TCGA Data Dec 2014	63	7.3	EUR	GG	0	1	0
TCGA-EJ-5522	Somatic_Phenotype	TCGA Data Dec 2014	51	5.6	EUR	GG	0	1	0
TCGA-EJ-5524	Somatic_Phenotype	TCGA Data Dec 2014	57	3.8	EUR	GG	0	1	0
TCGA-EJ-5525	Somatic_Phenotype	TCGA Data Dec 2014	67	4	EUR	GG	0	1	0
TCGA-EJ-5526	Somatic_Phenotype	TCGA Data Dec 2014	56	28.6	AMR	GG	0	1	0
TCGA-EJ-5527	Somatic_Phenotype	TCGA Data Dec 2014	69	7.7	EUR	GG	0	1	0
TCGA-EJ-5530	Somatic_Phenotype	TCGA Data Dec 2014	61	9.2	EUR	GG	0	1	0
TCGA-EJ-5532	Somatic_Phenotype	TCGA Data Dec 2014	57	11.4	EUR	GG	0	0	0
TCGA-EJ-5542	Somatic_Phenotype	TCGA Data Dec 2014	60	19.3	EUR	GG	0	1	0
TCGA-HC-7232	Somatic_Phenotype	TCGA Data Dec 2014	66	9.6	EUR	GG	0	1	0
TCGA-EJ-A65E	Somatic_Phenotype	TCGA Data Dec 2014	67	56.4	AFR	GG	1	0	0
TCGA-HC-8264	Somatic_Phenotype	TCGA Data Dec 2014	60	13.4	EUR	NA	0	0	0
TCGA-KC-A4BN	Somatic_Phenotype	TCGA Data Dec 2014	55	6.7	AFR	GG	0	1	0
TCGA-EJ-A65F	Somatic_Phenotype	TCGA Data Dec 2014	59	25	EUR	GG	0	1	0
TCGA-HC-7081	Somatic_Phenotype	TCGA Data Dec 2014	62	7.7	EUR	GG	0	1	0
TCGA-HC-8213	Somatic_Phenotype	TCGA Data Dec 2014	48	3.6	EUR	AG	0	1	0
TCGA-KK-A6DY	Somatic_Phenotype	TCGA Data Dec 2014	50	4.9	AFR	GG	0	1	0
TCGA-HC-8260	Somatic_Phenotype	TCGA Data Dec 2014	43	5.5	AFR	GG	0	1	0
TCGA-HC-8261	Somatic_Phenotype	TCGA Data Dec 2014	48	14.4	AFR	GG	1	0	0
TCGA-HC-8266	Somatic_Phenotype	TCGA Data Dec 2014	55	5.1	AMR	NA	0	0	0
TCGA-J4-A6G3	Somatic_Phenotype	TCGA Data Dec 2014	57	7.5	EUR	GG	1	0	0
TCGA-KK-A59Z	Somatic_Phenotype	TCGA Data Dec 2014	66	3.5	AFR	GG	1	0	0
TCGA-KK-A6E5	Somatic_Phenotype	TCGA Data Dec 2014	63	9.4	AFR	GG	0	0	0
TCGA-EJ-A65J	Somatic_Phenotype	TCGA Data Dec 2014	62	30.7	EUR	GG	0	0	0
TCGA-HC-7820	Somatic_Phenotype	TCGA Data Dec 2014	72	5.2	EUR	AG	0	1	0
TCGA-HC-8256	Somatic_Phenotype	TCGA Data Dec 2014	53	6.3	EUR	NA	0	0	0
TCGA-HC-8262	Somatic_Phenotype	TCGA Data Dec 2014	57	4.7	EUR	GG	0	1	0
TCGA-J9-A52B	Somatic_Phenotype	TCGA Data Dec 2014	62	7.2	EUR	GG	0	1	0
TCGA-HC-7210	Somatic_Phenotype	TCGA Data Dec 2014	74	8.9	EUR	GG	0	0	1
TCGA-HC-8258	Somatic_Phenotype	TCGA Data Dec 2014	56	4.3	AFR	GG	1	0	0
TCGA-KK-A6E1	Somatic_Phenotype	TCGA Data Dec 2014	57	25.6	EUR	GG	0	1	0
TCGA-KK-A6E6	Somatic_Phenotype	TCGA Data Dec 2014	69	10.3	EUR	GG	0	1	0
TCGA-HC-A631	Somatic_Phenotype	TCGA Data Dec 2014	67	3.3	EUR	GG	0	0	0
TCGA-J4-A6M7	Somatic_Phenotype	TCGA Data Dec 2014	53	6.2	EUR	GG	0	1	0
TCGA-KK-A59X	Somatic_Phenotype	TCGA Data Dec 2014	55	26.3	AFR	GG	1	0	0
TCGA-KK-A6E0	Somatic_Phenotype	TCGA Data Dec 2014	59	13.9	EAS	AG	1	0	0
TCGA-EJ-A65G	Somatic_Phenotype	TCGA Data Dec 2014	57	6.8	EUR	GG	0	0	0
TCGA-HC-8257	Somatic_Phenotype	TCGA Data Dec 2014	70	8.6	AFR	GG	0	1	0
TCGA-KK-A59Y	Somatic_Phenotype	TCGA Data Dec 2014	56	14.7	EUR	GG	0	1	0
TCGA-KK-A6E2	Somatic_Phenotype	TCGA Data Dec 2014	54	6.7	AFR	GG	0	1	0
TCGA-KC-A4BV	Somatic_Phenotype	TCGA Data Dec 2014	66	12.9	AMR	GG	0	1	0
TCGA-EJ-A65B	Somatic_Phenotype	TCGA Data Dec 2014	55	5.8	EUR	GG	0	NA	0
TCGA-EJ-A65D	Somatic_Phenotype	TCGA Data Dec 2014	66	10.4	EUR	GG	0	NA	0
TCGA-EJ-A65M	Somatic_Phenotype	TCGA Data Dec 2014	65	6.9	AFR	GG	1	NA	0
TCGA-HC-A6AN	Somatic_Phenotype	TCGA Data Dec 2014	67	3.5	EUR	GG	0	NA	0
TCGA-J9-A52C	Somatic_Phenotype	TCGA Data Dec 2014	57	7.4	EUR	GG	0	NA	0
TCGA-J9-A52E	Somatic_Phenotype	TCGA Data Dec 2014	65	2.7	EUR	AG	0	NA	0
TCGA-KK-A59V	Somatic_Phenotype	TCGA Data Dec 2014	64	3.7	EUR	GG	0	NA	0
TCGA-KK-A6E3	Somatic_Phenotype	TCGA Data Dec 2014	56	16.4	AFR	GG	0	NA	0
TCGA-KK-A6E4	Somatic_Phenotype	TCGA Data Dec 2014	69	5.6	AFR	GG	0	NA	0
TCGA-KK-A6E7	Somatic_Phenotype	TCGA Data Dec 2014	46	6.3	AMR	GG	0	NA	0
TCGA-KK-A6E8	Somatic_Phenotype	TCGA Data Dec 2014	68	20.6	EUR	GG	0	NA	0
TCGA-QU-A6IN	Somatic_Phenotype	TCGA Data Dec 2014	61	8.1	EUR	GG	0	NA	1
TCGA-QU-A6IO	Somatic_Phenotype	TCGA Data Dec 2014	53	5.7	AFR	GG	0	NA	0
TCGA-G9-6332	Somatic_Phenotype	TCGA Data Dec 2014	55	14.7	EUR	GG	0	NA	0
TCGA-G9-6373	Somatic_Phenotype	TCGA Data Dec 2014	68	1.8	EUR	GG	0	NA	0
TCGA-EJ-7782	Somatic_Phenotype	TCGA Data Dec 2014	71	8	AFR	NA	1	0	1
TCGA-EJ-8469	Somatic_Phenotype	TCGA Data Dec 2014	46	16.3	AFR	NA	0	1	0
TCGA-EJ-8470	Somatic_Phenotype	TCGA Data Dec 2014	58	14.1	AFR	GG	0	0	0
TCGA-EJ-8472	Somatic_Phenotype	TCGA Data Dec 2014	63	8.9	EUR	GG	0	1	0
TCGA-EJ-A46B	Somatic_Phenotype	TCGA Data Dec 2014	66	3	EUR	GG	0	NA	0
TCGA-EJ-A46D	Somatic_Phenotype	TCGA Data Dec 2014	53	5	EUR	GG	0	1	0
TCGA-EJ-A46E	Somatic_Phenotype	TCGA Data Dec 2014	57	2	EUR	GG	0	NA	0
TCGA-HC-A48F	Somatic_Phenotype	TCGA Data Dec 2014	47	10.7	EUR	GG	0	1	0
TCGA-EJ-A46H	Somatic_Phenotype	TCGA Data Dec 2014	60	5.6	AFR	GG	0	NA	0
TCGA-HC-7817	Somatic_Phenotype	TCGA Data Dec 2014	52	4.4	EUR	AG	0	NA	0
TCGA-H9-A6BX	Somatic_Phenotype	TCGA Data Dec 2014	60	4	EUR	GG	0	NA	0
TCGA-M7-A71Y	Somatic_Phenotype	TCGA Data Dec 2014	55	3.1	EUR	GG	0	0	0
TCGA-M7-A71Z	Somatic_Phenotype	TCGA Data Dec 2014	62	7.1	EUR	GG	0	NA	0
TCGA-M7-A720	Somatic_Phenotype	TCGA Data Dec 2014	53	3.6	EUR	GG	0	1	0
TCGA-M7-A721	Somatic_Phenotype	TCGA Data Dec 2014	70	4.2	EUR	AG	0	0	0
TCGA-M7-A724	Somatic_Phenotype	TCGA Data Dec 2014	64	15.6	EUR	GG	0	NA	0
TCGA-J4-A83K	Somatic_Phenotype	TCGA Data Dec 2014	52	4.7	EUR	GG	0	1	0
TCGA-J4-A83I	Somatic_Phenotype	TCGA Data Dec 2014	63	6.4	EUR	GG	0	1	0
TCGA-J4-A83J	Somatic_Phenotype	TCGA Data Dec 2014	68	6.4	EUR	NA	1	NA	0
TCGA-FC-A8O0	Somatic_Phenotype	TCGA Data Dec 2014	68	82	EUR	GG	0	0	0
TCGA-CH-5769	Somatic_Phenotype	TCGA Data Dec 2014	48	11.1	EUR	GG	0	1	0
TCGA-EJ-5531	Somatic_Phenotype	TCGA Data Dec 2014	62	5.9	EUR	GG	1	0	0
TCGA-2A-A8VL	Somatic_Phenotype	TCGA Data Dec 2014	51	2.7	AMR	GG	0	1	0
TCGA-2A-A8VV	Somatic_Phenotype	TCGA Data Dec 2014	52	5.6	AFR	NA	0	1	0
TCGA-VP-A87E	Somatic_Phenotype	TCGA Data Dec 2014	59	11.7	AFR	GG	0	0	0
TCGA-Y6-A8TL	Somatic_Phenotype	TCGA Data Dec 2014	65	6	EUR	NA	1	0	0
TCGA-2A-A8VO	Somatic_Phenotype	TCGA Data Dec 2014	57	5	EUR	GG	0	0	0
TCGA-ZG-A8QX	Somatic_Phenotype	TCGA Data Dec 2014	56	6.5	EUR	GG	1	0	0
TCGA-EJ-A7NK	Somatic_Phenotype	TCGA Data Dec 2014	58	8.5	EUR	GG	0	1	0
TCGA-EJ-A7NF	Somatic_Phenotype	TCGA Data Dec 2014	56	4.6	EUR	GG	0	1	0
TCGA-EJ-A7NG	Somatic_Phenotype	TCGA Data Dec 2014	64	5.3	EUR	GG	0	0	0
TCGA-EJ-7218	Somatic_Phenotype	TCGA Data Dec 2014	71	7.4	EUR	GG	0	0	0
TCGA-J4-A83N	Somatic_Phenotype	TCGA Data Dec 2014	57	4.3	EUR	GG	0	1	0
TCGA-EJ-A7NH	Somatic_Phenotype	TCGA Data Dec 2014	56	4.9	EUR	GG	0	0	0
TCGA-VP-A87J	Somatic_Phenotype	TCGA Data Dec 2014	56	4.4	AFR	GG	0	0	0
TCGA-VN-A88O	Somatic_Phenotype	TCGA Data Dec 2014	49	5.6	AFR	GG	1	0	0
TCGA-EJ-A8FN	Somatic_Phenotype	TCGA Data Dec 2014	58	6.8	EUR	GG	0	0	0
TCGA-VN-A88L	Somatic_Phenotype	TCGA Data Dec 2014	54	6.5	EUR	NA	0	1	0
TCGA-VN-A88P	Somatic_Phenotype	TCGA Data Dec 2014	60	8.5	EUR	GG	0	0	0
TCGA-EJ-A8FS	Somatic_Phenotype	TCGA Data Dec 2014	66	7.6	EUR	GG	1	0	0
TCGA-VP-A875	Somatic_Phenotype	TCGA Data Dec 2014	67	13.4	AFR	GG	0	1	0
TCGA-VP-A876	Somatic_Phenotype	TCGA Data Dec 2014	46	8.4	EUR	GG	0	1	0
TCGA-YL-A8HO	Somatic_Phenotype	TCGA Data Dec 2014	67	21.8	AFR	NA	0	0	0
TCGA-EJ-7318	Somatic_Phenotype	TCGA Data Dec 2014	51	9	EUR	GG	0	0	0
TCGA-J4-A83M	Somatic_Phenotype	TCGA Data Dec 2014	64	10.4	EUR	GG	0	0	0
TCGA-XA-A8JR	Somatic_Phenotype	TCGA Data Dec 2014	68	8	EUR	GG	0	0	0
TCGA-KK-A7B1	Somatic_Phenotype	TCGA Data Dec 2014	65	4.5	EUR	GG	0	1	0
TCGA-VN-A88N	Somatic_Phenotype	TCGA Data Dec 2014	62	10.1	EUR	GG	0	0	0
TCGA-YL-A8SH	Somatic_Phenotype	TCGA Data Dec 2014	69	5.4	EUR	GG	1	0	0
TCGA-M7-A725	Somatic_Phenotype	TCGA Data Dec 2014	56	10.3	EUR	GG	0	0	0
TCGA-VP-A87C	Somatic_Phenotype	TCGA Data Dec 2014	67	4.8	AFR	GG	0	1	0
TCGA-XJ-A83G	Somatic_Phenotype	TCGA Data Dec 2014	51	31	AFR	GG	1	0	0
TCGA-2A-A8W1	Somatic_Phenotype	TCGA Data Dec 2014	54	7	AMR	GG	0	0	1
TCGA-KK-A8IF	Somatic_Phenotype	TCGA Data Dec 2014	57	12	AFR	GG	1	0	1
TCGA-VN-A88I	Somatic_Phenotype	TCGA Data Dec 2014	59	5.3	EUR	GG	0	0	0
TCGA-YL-A9WJ	Somatic_Phenotype	TCGA Data Dec 2014	47	107	EUR	GG	0	0	0
TCGA-EJ-A6RA	Somatic_Phenotype	TCGA Data Dec 2014	70	21.5	EUR	GG	0	0	0
TCGA-VN-A88R	Somatic_Phenotype	TCGA Data Dec 2014	53	13.6	AFR	NA	1	0	0
TCGA-YL-A8SL	Somatic_Phenotype	TCGA Data Dec 2014	74	12	EUR	NA	0	1	0
TCGA-VN-A88K	Somatic_Phenotype	TCGA Data Dec 2014	58	51.1	EUR	GG	0	1	0
TCGA-EJ-A7NJ	Somatic_Phenotype	TCGA Data Dec 2014	59	8	EUR	GG	0	0	0
TCGA-VN-A88Q	Somatic_Phenotype	TCGA Data Dec 2014	60	3.3	EUR	GG	0	1	0
TCGA-YL-A8SA	Somatic_Phenotype	TCGA Data Dec 2014	69	7.5	EUR	GG	0	1	0
TCGA-VP-A87K	Somatic_Phenotype	TCGA Data Dec 2014	63	7.7	EUR	GG	0	1	0
TCGA-XJ-A9DK	Somatic_Phenotype	TCGA Data Dec 2014	63	4.6	EUR	GG	0	1	0
TCGA-YL-A8SF	Somatic_Phenotype	TCGA Data Dec 2014	62	10.2	EUR	GG	0	1	0
TCGA-WW-A8ZI	Somatic_Phenotype	TCGA Data Dec 2014	70	9.1	EUR	GG	0	0	0
TCGA-VP-A87B	Somatic_Phenotype	TCGA Data Dec 2014	63	5.4	EUR	GG	1	0	0
TCGA-YL-A8SK	Somatic_Phenotype	TCGA Data Dec 2014	67	4.2	EUR	GG	0	0	0
TCGA-YL-A8HK	Somatic_Phenotype	TCGA Data Dec 2014	59	17	EUR	GG	0	1	0
TCGA-YL-A8HJ	Somatic_Phenotype	TCGA Data Dec 2014	58	11.4	EUR	NA	0	1	0
TCGA-YL-A8SO	Somatic_Phenotype	TCGA Data Dec 2014	64	17.3	EUR	GG	1	0	0
TCGA-YL-A8HL	Somatic_Phenotype	TCGA Data Dec 2014	58	26.1	EUR	GG	0	1	0
TCGA-YL-A8HM	Somatic_Phenotype	TCGA Data Dec 2014	66	15.2	EUR	GG	1	0	0
TCGA-ZG-A8QZ	Somatic_Phenotype	TCGA Data Dec 2014	65	13	EUR	GG	0	1	0
TCGA-YL-A9WH	Somatic_Phenotype	TCGA Data Dec 2014	67	4.2	EUR	GG	0	0	0
TCGA-VP-A879	Somatic_Phenotype	TCGA Data Dec 2014	70	7.4	EUR	GG	0	1	0
TCGA-VP-A87H	Somatic_Phenotype	TCGA Data Dec 2014	76	7.7	EUR	GG	1	0	0
TCGA-YL-A8SQ	Somatic_Phenotype	TCGA Data Dec 2014	61	7.9	EUR	NA	0	0	0
TCGA-YL-A8SR	Somatic_Phenotype	TCGA Data Dec 2014	64	6.8	EUR	AG	0	0	0
TCGA-ZG-A8QW	Somatic_Phenotype	TCGA Data Dec 2014	72	1.9	EUR	GG	0	0	0
TCGA-YL-A8SB	Somatic_Phenotype	TCGA Data Dec 2014	62	30.8	EUR	GG	0	0	0
TCGA-YL-A8SJ	Somatic_Phenotype	TCGA Data Dec 2014	60	7.2	EUR	NA	0	0	0
TCGA-YL-A8SC	Somatic_Phenotype	TCGA Data Dec 2014	66	7.8	EUR	GG	0	0	0
TCGA-YL-A9WI	Somatic_Phenotype	TCGA Data Dec 2014	63	5.7	EUR	GG	0	0	1
TCGA-VP-A878	Somatic_Phenotype	TCGA Data Dec 2014	58	12	EUR	GG	1	0	0
TCGA-YL-A8SP	Somatic_Phenotype	TCGA Data Dec 2014	58	10	EUR	GG	0	1	0
TCGA-EJ-A7NM	Somatic_Phenotype	TCGA Data Dec 2014	64	7	EUR	GG	0	0	0
TCGA-YL-A8S9	Somatic_Phenotype	TCGA Data Dec 2014	63	17	EUR	GG	0	0	1
TCGA-KK-A8IL	Somatic_Phenotype	TCGA Data Dec 2014	65	5.7	AFR	NA	0	0	0
TCGA-KK-A8IB	Somatic_Phenotype	TCGA Data Dec 2014	65	9.2	EUR	GG	0	0	1
TCGA-2A-A8W3	Somatic_Phenotype	TCGA Data Dec 2014	69	7.1	EUR	GG	0	0	0
TCGA-VP-A87D	Somatic_Phenotype	TCGA Data Dec 2014	54	10.6	EUR	GG	0	1	0
TCGA-YL-A8S8	Somatic_Phenotype	TCGA Data Dec 2014	68	17.7	EUR	AG	1	0	0
TCGA-EJ-A8FU	Somatic_Phenotype	TCGA Data Dec 2014	64	5	EUR	NA	0	0	0
TCGA-VP-A872	Somatic_Phenotype	TCGA Data Dec 2014	60	3.1	EUR	GG	0	1	0
TCGA-ZG-A8QY	Somatic_Phenotype	TCGA Data Dec 2014	67	21.3	EUR	GG	1	0	0
TCGA-XJ-A9DI	Somatic_Phenotype	TCGA Data Dec 2014	62	10.1	EUR	GG	0	1	0
TCGA-SU-A7E7	Somatic_Phenotype	TCGA Data Dec 2014	60	8	EUR	GG	0	0	0
TCGA-2A-A8VX	Somatic_Phenotype	TCGA Data Dec 2014	70	2.4	EUR	GG	0	NA	1
TCGA-EJ-7312	Somatic_Phenotype	TCGA Data Dec 2014	58	8	EUR	GG	0	NA	0
TCGA-EJ-7325	Somatic_Phenotype	TCGA Data Dec 2014	63	5.5	EUR	GG	0	NA	0
TCGA-EJ-A8FO	Somatic_Phenotype	TCGA Data Dec 2014	51	10.8	EUR	NA	0	NA	0
TCGA-EJ-A8FP	Somatic_Phenotype	TCGA Data Dec 2014	59	10.3	EUR	NA	0	NA	0
TCGA-HC-7738	Somatic_Phenotype	TCGA Data Dec 2014	58	4.6	AMR	AG	0	NA	0
TCGA-HC-7745	Somatic_Phenotype	TCGA Data Dec 2014	65	6.7	EUR	NA	0	NA	0
TCGA-HC-7819	Somatic_Phenotype	TCGA Data Dec 2014	53	4.5	EUR	GG	0	NA	0
TCGA-HC-8259	Somatic_Phenotype	TCGA Data Dec 2014	50	7	AFR	NA	0	NA	0
TCGA-J4-A83L	Somatic_Phenotype	TCGA Data Dec 2014	61	19	EUR	GG	0	NA	0
TCGA-KK-A7AZ	Somatic_Phenotype	TCGA Data Dec 2014	56	4.4	EUR	GG	0	NA	0
TCGA-KK-A7B2	Somatic_Phenotype	TCGA Data Dec 2014	68	5.7	EUR	GG	0	NA	0
TCGA-M7-A723	Somatic_Phenotype	TCGA Data Dec 2014	54	17.6	EUR	GG	0	NA	0
TCGA-VN-A88M	Somatic_Phenotype	TCGA Data Dec 2014	55	5.9	AFR	GG	0	NA	0
TCGA-X4-A8KQ	Somatic_Phenotype	TCGA Data Dec 2014	65	8.6	EUR	NA	0	NA	0
TCGA-XJ-A9DQ	Somatic_Phenotype	TCGA Data Dec 2014	48	4.2	EUR	GG	0	NA	0
TCGA-XJ-A9DX	Somatic_Phenotype	TCGA Data Dec 2014	51	27.2	AMR	GG	0	NA	0
STID0000025290	Korean	PMID:24563616	59	10.37	EAS	GG	0	NA	NA
STID0000025291	Korean	PMID:24563616	65	6.31	EAS	AA	0	NA	NA
STID0000025292	Korean	PMID:24563616	60	7.4	EAS	GG	0	NA	NA
STID0000025293	Korean	PMID:24563616	64	4.1	EAS	GG	0	NA	NA
STID0000025294	Korean	PMID:24563616	65	7.64	EAS	AG	0	NA	NA
STID0000025295	Korean	PMID:24563616	59	5.9	EAS	AA	0	NA	NA
STID0000025296	Korean	PMID:24563616	70	8.81	EAS	GG	0	NA	NA
STID0000025298	Korean	PMID:24563616	70	7.2	EAS	GG	0	NA	NA
STID0000025299	Korean	PMID:24563616	62	9.02	EAS	GG	0	NA	NA
STID0000025300	Korean	PMID:24563616	67	20.2	EAS	GG	0	NA	NA
STID0000025303	Korean	PMID:24563616	61	37.48	EAS	GG	0	NA	NA
STID0000025304	Korean	PMID:24563616	57	19	EAS	GG	0	NA	NA
STID0000025307	Korean	PMID:24563616	68	19	EAS	GG	0	NA	NA
STID0000025309	Korean	PMID:24563616	72	19.7	EAS	GG	0	NA	NA
STID0000025310	Korean	PMID:24563616	67	19.79	EAS	GG	0	NA	NA
STID0000025311	Korean	PMID:24563616	74	6.9	EAS	GG	0	NA	NA
STID0000025314	Korean	PMID:24563616	61	5.2	EAS	GG	0	NA	NA
STID0000025315	Korean	PMID:24563616	61	14.2	EAS	AA	0	NA	NA
STID0000025316	Korean	PMID:24563616	58	4	EAS	AG	0	NA	NA
STID0000025317	Korean	PMID:24563616	60	32	EAS	GG	0	NA	NA
STID0000025321	Korean	PMID:24563616	68	5.3	EAS	AG	1	NA	NA
STID0000025322	Korean	PMID:24563616	67	4.4	EAS	GG	1	NA	NA
STID0000025323	Korean	PMID:24563616	60	11.43	EAS	GG	1	NA	NA
STID0000025324	Korean	PMID:24563616	72	16.89	EAS	AA	0	NA	NA
STID0000025325	Korean	PMID:24563616	55	38.13	EAS	GG	0	NA	NA
STID0000025327	Korean	PMID:24563616	69	5.86	EAS	AA	1	NA	NA
STID0000025328	Korean	PMID:24563616	68	99.47	EAS	AA	0	NA	NA
STID0000025329	Korean	PMID:24563616	72	3.3	EAS	GG	0	NA	NA
STID0000025331	Korean	PMID:24563616	67	11.7	EAS	GG	0	NA	NA
STID0000025335	Korean	PMID:24563616	71	7.5	EAS	GG	0	NA	NA
STID0000025336	Korean	PMID:24563616	58	6.2	EAS	GG	0	NA	NA
STID0000025337	Korean	PMID:24563616	74	22.4	EAS	GG	0	NA	NA
STID0000025338	Korean	PMID:24563616	61	16.8	EAS	GG	0	NA	NA
STID0000025339	Korean	PMID:24563616	50	11.7	EAS	GG	0	NA	NA
STID0000025340	Korean	PMID:24563616	60	10.92	EAS	GG	0	NA	NA
STID0000025343	Korean	PMID:24563616	68	18.75	EAS	GG	0	NA	NA
STID0000025344	Korean	PMID:24563616	70	24	EAS	AA	1	NA	NA
STID0000025345	Korean	PMID:24563616	72	5.62	EAS	AG	0	NA	NA
STID0000025346	Korean	PMID:24563616	71	17	EAS	AA	0	NA	NA
STID0000025347	Korean	PMID:24563616	70	27.9	EAS	AA	0	NA	NA
STID0000025350	Korean	PMID:24563616	68	7.65	EAS	GG	0	NA	NA
STID0000025352	Korean	PMID:24563616	71	6.3	EAS	GG	0	NA	NA
STID0000025354	Korean	PMID:24563616	73	46.3	EAS	GG	0	NA	NA
STID0000025357	Korean	PMID:24563616	67	7.55	EAS	GG	0	NA	NA
STID0000025358	Korean	PMID:24563616	59	13.4	EAS	GG	0	NA	NA
STID0000025359	Korean	PMID:24563616	62	19.8	EAS	AA	0	NA	NA
STID0000025362	Korean	PMID:24563616	69	3.6	EAS	GG	0	NA	NA
STID0000025363	Korean	PMID:24563616	70	12	EAS	GG	0	NA	NA
STID0000025364	Korean	PMID:24563616	74	8	EAS	GG	0	NA	NA
STID0000025365	Korean	PMID:24563616	73	18.29	EAS	AA	0	NA	NA
STID0000025367	Korean	PMID:24563616	61	5.91	EAS	GG	0	NA	NA
STID0000025368	Korean	PMID:24563616	64	9.1	EAS	GG	0	NA	NA
STID0000025371	Korean	PMID:24563616	63	3.72	EAS	GG	0	NA	NA
STID0000025372	Korean	PMID:24563616	63	9.45	EAS	GG	0	NA	NA
STID0000025374	Korean	PMID:24563616	67	5	EAS	GG	0	NA	NA
STID0000025375	Korean	PMID:24563616	68	27.6	EAS	GG	0	NA	NA
STID0000025376	Korean	PMID:24563616	71	25.1	EAS	GG	0	NA	NA
STID0000025378	Korean	PMID:24563616	71	11.77	EAS	GG	0	NA	NA
STID0000025380	Korean	PMID:24563616	73	18	EAS	GG	0	NA	NA
STID0000025383	Korean	PMID:24563616	61	9.7	EAS	GG	0	NA	NA
STID0000025384	Korean	PMID:24563616	72	17.33	EAS	AA	0	NA	NA
STID0000025385	Korean	PMID:24563616	68	11.42	EAS	GG	0	NA	NA
STID0000025387	Korean	PMID:24563616	58	4.2	EAS	AA	0	NA	NA
STID0000025388	Korean	PMID:24563616	69	29	EAS	GG	0	NA	NA
STID0000025389	Korean	PMID:24563616	72	10.8	EAS	GG	0	NA	NA
STID0000025390	Korean	PMID:24563616	69	22.29	EAS	GG	0	NA	NA
STID0000025391	Korean	PMID:24563616	53	14.2	EAS	GG	0	NA	NA
STID0000025392	Korean	PMID:24563616	67	3.75	EAS	GG	0	NA	NA
STID0000025393	Korean	PMID:24563616	74	9.59	EAS	GG	1	NA	NA
STID0000025394	Korean	PMID:24563616	75	49.55	EAS	GG	0	NA	NA
STID0000025397	Korean	PMID:24563616	76	46	EAS	GG	0	NA	NA
STID0000025399	Korean	PMID:24563616	66	11.03	EAS	AA	0	NA	NA
STID0000025400	Korean	PMID:24563616	74	9.8	EAS	GG	0	NA	NA
STID0000025401	Korean	PMID:24563616	64	4.99	EAS	GG	0	NA	NA
STID0000025404	Korean	PMID:24563616	70	12.6	EAS	GG	0	NA	NA
STID0000025406	Korean	PMID:24563616	71	12.41	EAS	GG	0	NA	NA
STID0000025408	Korean	PMID:24563616	61	8.66	EAS	GG	0	NA	NA
STID0000025414	Korean	PMID:24563616	68	50	EAS	GG	0	NA	NA
STID0000025415	Korean	PMID:24563616	70	3.3	EAS	GG	0	NA	NA
STID0000025416	Korean	PMID:24563616	71	9.21	EAS	AG	1	NA	NA
STID0000000321	Tyrol_Control	PMID:22496589|PMID:23381693	62	3	EUR	GG	NA	0	NA
STID0000000346	Tyrol_Control	PMID:22496589|PMID:23381693	52	2.9	EUR	GG	NA	0	NA
STID0000000348	Tyrol_Control	PMID:22496589|PMID:23381693	54	4.6	EUR	GG	NA	0	NA
STID0000000349	Tyrol_Control	PMID:22496589|PMID:23381693	62	2.6	EUR	NA	NA	0	NA
STID0000000350	Tyrol_Control	PMID:22496589|PMID:23381693	47	2	EUR	AG	NA	0	NA
STID0000000351	Tyrol_Control	PMID:22496589|PMID:23381693	47	1.8	EUR	GG	NA	0	NA
STID0000000357	Tyrol_Control	PMID:22496589|PMID:23381693	61	3	EUR	GG	NA	0	NA
STID0000000358	Tyrol_Control	PMID:22496589|PMID:23381693	46	1.4	EUR	GG	NA	0	NA
STID0000000359	Tyrol_Control	PMID:22496589|PMID:23381693	48	1.5	EUR	GG	NA	0	NA
STID0000000361	Tyrol_Control	PMID:22496589|PMID:23381693	57	3.9	EUR	GG	NA	0	NA
STID0000000362	Tyrol_Control	PMID:22496589|PMID:23381693	59	17.8	EUR	NA	NA	0	NA
STID0000000363	Tyrol_Control	PMID:22496589|PMID:23381693	60	5.2	EUR	GG	NA	0	NA
STID0000000369	Tyrol_Control	PMID:22496589|PMID:23381693	60	2.9	EUR	GG	NA	0	NA
STID0000000370	Tyrol_Control	PMID:22496589|PMID:23381693	58	10	EUR	GG	NA	0	NA
STID0000000381	Tyrol_Control	PMID:22496589|PMID:23381693	65	2.3	EUR	GG	NA	0	NA
STID0000000384	Tyrol_Control	PMID:22496589|PMID:23381693	65	4.1	EUR	GG	NA	0	NA
STID0000000386	Tyrol_Control	PMID:22496589|PMID:23381693	74	4.5	EUR	GG	NA	0	NA
STID0000000388	Tyrol_Control	PMID:22496589|PMID:23381693	63	6	EUR	GG	NA	0	NA
STID0000000389	Tyrol_Control	PMID:22496589|PMID:23381693	63	2.4	EUR	GG	NA	0	NA
STID0000000391	Tyrol_Control	PMID:22496589|PMID:23381693	64	3.2	EUR	GG	NA	0	NA
STID0000000392	Tyrol_Control	PMID:22496589|PMID:23381693	78	8.7	EUR	GG	NA	0	NA
STID0000000393	Tyrol_Control	PMID:22496589|PMID:23381693	64	4.8	EUR	GG	NA	0	NA
STID0000000394	Tyrol_Control	PMID:22496589|PMID:23381693	63	7.4	EUR	GG	NA	0	NA
STID0000000395	Tyrol_Control	PMID:22496589|PMID:23381693	75	15	EUR	AG	NA	0	NA
STID0000000396	Tyrol_Control	PMID:22496589|PMID:23381693	67	3.4	EUR	GG	NA	0	NA
STID0000000397	Tyrol_Control	PMID:22496589|PMID:23381693	68	16.6	EUR	GG	NA	0	NA
STID0000000398	Tyrol_Control	PMID:22496589|PMID:23381693	65	3.3	EUR	GG	NA	0	NA
STID0000000399	Tyrol_Control	PMID:22496589|PMID:23381693	75	10	EUR	GG	NA	0	NA
STID0000000400	Tyrol_Control	PMID:22496589|PMID:23381693	65	4	EUR	GG	NA	0	NA
STID0000000401	Tyrol_Control	PMID:22496589|PMID:23381693	66	4.3	EUR	GG	NA	0	NA
STID0000000405	Tyrol_Control	PMID:22496589|PMID:23381693	77	7.2	EUR	GG	NA	0	NA
STID0000000406	Tyrol_Control	PMID:22496589|PMID:23381693	72	18.6	EUR	GG	NA	0	NA
STID0000000407	Tyrol_Control	PMID:22496589|PMID:23381693	71	2.9	EUR	GG	NA	0	NA
STID0000000408	Tyrol_Control	PMID:22496589|PMID:23381693	72	3.8	EUR	GG	NA	0	NA
STID0000000409	Tyrol_Control	PMID:22496589|PMID:23381693	71	6.2	EUR	GG	NA	0	NA
STID0000001080	Tyrol_Control	PMID:22496589|PMID:23381693	63	3.8	EUR	GG	NA	0	NA
STID0000001081	Tyrol_Control	PMID:22496589|PMID:23381693	74	4	EUR	GG	NA	0	NA
STID0000001083	Tyrol_Control	PMID:22496589|PMID:23381693	60	3.1	EUR	GG	NA	0	NA
STID0000001086	Tyrol_Control	PMID:22496589|PMID:23381693	53	4.9	EUR	GG	NA	0	NA
STID0000001087	Tyrol_Control	PMID:22496589|PMID:23381693	65	4	EUR	GG	NA	0	NA
STID0000001089	Tyrol_Control	PMID:22496589|PMID:23381693	47	2	EUR	GG	NA	0	NA
STID0000001160	Tyrol_Control	PMID:22496589|PMID:23381693	67	3.7	EUR	GG	NA	0	NA
STID0000001161	Tyrol_Control	PMID:22496589|PMID:23381693	60	3.1	EUR	AG	NA	0	NA
STID0000001162	Tyrol_Control	PMID:22496589|PMID:23381693	63	6.5	EUR	GG	NA	0	NA
STID0000001163	Tyrol_Control	PMID:22496589|PMID:23381693	54	8.1	EUR	GG	NA	0	NA
STID0000001165	Tyrol_Control	PMID:22496589|PMID:23381693	59	9	EUR	GG	NA	0	NA
STID0000001166	Tyrol_Control	PMID:22496589|PMID:23381693	69	4.5	EUR	GG	NA	0	NA
STID0000001168	Tyrol_Control	PMID:22496589|PMID:23381693	58	5.4	EUR	GG	NA	0	NA
STID0000001173	Tyrol_Control	PMID:22496589|PMID:23381693	55	9.4	EUR	GG	NA	0	NA
STID0000001175	Tyrol_Control	PMID:22496589|PMID:23381693	47	3.4	EUR	GG	NA	0	NA
STID0000001177	Tyrol_Control	PMID:22496589|PMID:23381693	61	3.9	EUR	GG	NA	0	NA
STID0000001178	Tyrol_Control	PMID:22496589|PMID:23381693	73	3.9	EUR	GG	NA	0	NA
STID0000001180	Tyrol_Control	PMID:22496589|PMID:23381693	61	19.3	EUR	GG	NA	0	NA
STID0000001182	Tyrol_Control	PMID:22496589|PMID:23381693	52	2.7	EUR	GG	NA	0	NA
STID0000001185	Tyrol_Control	PMID:22496589|PMID:23381693	63	5.2	EUR	GG	NA	0	NA
STID0000001188	Tyrol_Control	PMID:22496589|PMID:23381693	59	6.7	EUR	GG	NA	0	NA
STID0000001189	Tyrol_Control	PMID:22496589|PMID:23381693	65	2.5	EUR	GG	NA	0	NA
STID0000001219	Tyrol_Control	PMID:22496589|PMID:23381693	56	2.5	EUR	GG	NA	0	NA
STID0000001222	Tyrol_Control	PMID:22496589|PMID:23381693	62	7.6	EUR	GG	NA	0	NA
STID0000001224	Tyrol_Control	PMID:22496589|PMID:23381693	57	5.8	EUR	GG	NA	0	NA
STID0000001225	Tyrol_Control	PMID:22496589|PMID:23381693	75	3.9	EUR	GG	NA	0	NA
STID0000001226	Tyrol_Control	PMID:22496589|PMID:23381693	64	3.5	EUR	GG	NA	0	NA
STID0000001227	Tyrol_Control	PMID:22496589|PMID:23381693	57	7.7	EUR	GG	NA	0	NA
STID0000001234	Tyrol_Control	PMID:22496589|PMID:23381693	69	6.5	EUR	GG	NA	0	NA
STID0000001353	Tyrol_Control	PMID:22496589|PMID:23381693	57	7.5	EUR	GG	NA	0	NA
STID0000001357	Tyrol_Control	PMID:22496589|PMID:23381693	54	2.2	EUR	GG	NA	0	NA
STID0000001359	Tyrol_Control	PMID:22496589|PMID:23381693	61	9.5	EUR	GG	NA	0	NA
STID0000001360	Tyrol_Control	PMID:22496589|PMID:23381693	50	3.2	EUR	GG	NA	0	NA
STID0000001362	Tyrol_Control	PMID:22496589|PMID:23381693	52	3.3	EUR	GG	NA	0	NA
STID0000001364	Tyrol_Control	PMID:22496589|PMID:23381693	70	8.2	EUR	GG	NA	0	NA
STID0000001365	Tyrol_Control	PMID:22496589|PMID:23381693	66	8.8	EUR	GG	NA	0	NA
STID0000001383	Tyrol_Control	PMID:22496589|PMID:23381693	60	4.1	EUR	GG	NA	0	NA
STID0000001384	Tyrol_Control	PMID:22496589|PMID:23381693	60	6.9	EUR	GG	NA	0	NA
STID0000001387	Tyrol_Control	PMID:22496589|PMID:23381693	57	5.4	EUR	GG	NA	0	NA
STID0000001389	Tyrol_Control	PMID:22496589|PMID:23381693	57	3.9	EUR	GG	NA	0	NA
STID0000001390	Tyrol_Control	PMID:22496589|PMID:23381693	55	3.9	EUR	GG	NA	0	NA
STID0000001391	Tyrol_Control	PMID:22496589|PMID:23381693	69	3.9	EUR	GG	NA	0	NA
STID0000001396	Tyrol_Control	PMID:22496589|PMID:23381693	69	3.8	EUR	GG	NA	0	NA
STID0000001397	Tyrol_Control	PMID:22496589|PMID:23381693	67	8.5	EUR	GG	NA	0	NA
STID0000001401	Tyrol_Control	PMID:22496589|PMID:23381693	50	5.2	EUR	GG	NA	0	NA
STID0000001402	Tyrol_Control	PMID:22496589|PMID:23381693	54	1.8	EUR	GG	NA	0	NA
STID0000001407	Tyrol_Control	PMID:22496589|PMID:23381693	67	3.1	EUR	GG	NA	0	NA
STID0000001408	Tyrol_Control	PMID:22496589|PMID:23381693	69	5.8	EUR	GG	NA	0	NA
STID0000001411	Tyrol_Control	PMID:22496589|PMID:23381693	71	15.1	EUR	GG	NA	0	NA
STID0000001413	Tyrol_Control	PMID:22496589|PMID:23381693	54	4.5	EUR	GG	NA	0	NA
STID0000001480	Tyrol_Control	PMID:22496589|PMID:23381693	62	18.2	EUR	GG	NA	0	NA
STID0000001481	Tyrol_Control	PMID:22496589|PMID:23381693	59	4.8	EUR	GG	NA	0	NA
STID0000001483	Tyrol_Control	PMID:22496589|PMID:23381693	68	2.3	EUR	GG	NA	0	NA
STID0000001484	Tyrol_Control	PMID:22496589|PMID:23381693	63	3.6	EUR	GG	NA	0	NA
STID0000001485	Tyrol_Control	PMID:22496589|PMID:23381693	61	5.9	EUR	GG	NA	0	NA
STID0000001486	Tyrol_Control	PMID:22496589|PMID:23381693	60	9	EUR	AG	NA	0	NA
STID0000001487	Tyrol_Control	PMID:22496589|PMID:23381693	53	6.8	EUR	GG	NA	0	NA
STID0000001488	Tyrol_Control	PMID:22496589|PMID:23381693	72	10.3	EUR	GG	NA	0	NA
STID0000001489	Tyrol_Control	PMID:22496589|PMID:23381693	50	3.1	EUR	GG	NA	0	NA
STID0000001490	Tyrol_Control	PMID:22496589|PMID:23381693	66	3.2	EUR	GG	NA	0	NA
STID0000001491	Tyrol_Control	PMID:22496589|PMID:23381693	64	3.3	EUR	GG	NA	0	NA
STID0000001492	Tyrol_Control	PMID:22496589|PMID:23381693	71	21.4	EUR	GG	NA	0	NA
STID0000001493	Tyrol_Control	PMID:22496589|PMID:23381693	61	12.7	EUR	GG	NA	0	NA
STID0000001494	Tyrol_Control	PMID:22496589|PMID:23381693	64	3.9	EUR	GG	NA	0	NA
STID0000001495	Tyrol_Control	PMID:22496589|PMID:23381693	57	2.1	EUR	GG	NA	0	NA
STID0000001496	Tyrol_Control	PMID:22496589|PMID:23381693	64	4.8	EUR	GG	NA	0	NA
STID0000001498	Tyrol_Control	PMID:22496589|PMID:23381693	60	4.8	EUR	GG	NA	0	NA
STID0000001500	Tyrol_Control	PMID:22496589|PMID:23381693	50	1.8	EUR	GG	NA	0	NA
STID0000001502	Tyrol_Control	PMID:22496589|PMID:23381693	60	3.1	EUR	GG	NA	0	NA
STID0000001505	Tyrol_Control	PMID:22496589|PMID:23381693	64	4.6	EUR	GG	NA	0	NA
STID0000001507	Tyrol_Control	PMID:22496589|PMID:23381693	60	5.8	EUR	GG	NA	0	NA
STID0000001509	Tyrol_Control	PMID:22496589|PMID:23381693	64	7.6	EUR	GG	NA	0	NA
STID0000001510	Tyrol_Control	PMID:22496589|PMID:23381693	61	9.7	EUR	GG	NA	0	NA
STID0000001511	Tyrol_Control	PMID:22496589|PMID:23381693	62	29.3	EUR	GG	NA	0	NA
STID0000001512	Tyrol_Control	PMID:22496589|PMID:23381693	64	4.8	EUR	GG	NA	0	NA
STID0000001513	Tyrol_Control	PMID:22496589|PMID:23381693	64	24.1	EUR	AG	NA	0	NA
STID0000001514	Tyrol_Control	PMID:22496589|PMID:23381693	69	4.1	EUR	GG	NA	0	NA
STID0000001515	Tyrol_Control	PMID:22496589|PMID:23381693	55	3.1	EUR	GG	NA	0	NA
STID0000001517	Tyrol_Control	PMID:22496589|PMID:23381693	53	2	EUR	GG	NA	0	NA
STID0000001518	Tyrol_Control	PMID:22496589|PMID:23381693	76	14.6	EUR	GG	NA	0	NA
STID0000001519	Tyrol_Control	PMID:22496589|PMID:23381693	72	10.3	EUR	GG	NA	0	NA
STID0000001520	Tyrol_Control	PMID:22496589|PMID:23381693	68	9.1	EUR	GG	NA	0	NA
STID0000001521	Tyrol_Control	PMID:22496589|PMID:23381693	60	2.5	EUR	GG	NA	0	NA
STID0000001522	Tyrol_Control	PMID:22496589|PMID:23381693	59	11.4	EUR	GG	NA	0	NA
STID0000001523	Tyrol_Control	PMID:22496589|PMID:23381693	60	7.3	EUR	GG	NA	0	NA
STID0000001540	Tyrol_Control	PMID:22496589|PMID:23381693	56	4.6	EUR	GG	NA	0	NA
STID0000001541	Tyrol_Control	PMID:22496589|PMID:23381693	69	10	EUR	GG	NA	0	NA
STID0000001542	Tyrol_Control	PMID:22496589|PMID:23381693	58	3.4	EUR	GG	NA	0	NA
STID0000001543	Tyrol_Control	PMID:22496589|PMID:23381693	76	8.2	EUR	GG	NA	0	NA
STID0000001611	Tyrol_Control	PMID:22496589|PMID:23381693	75	22.5	EUR	GG	NA	0	NA
STID0000001612	Tyrol_Control	PMID:22496589|PMID:23381693	66	3.5	EUR	GG	NA	0	NA
STID0000001620	Tyrol_Control	PMID:22496589|PMID:23381693	54	4.5	EUR	GG	NA	0	NA
STID0000001621	Tyrol_Control	PMID:22496589|PMID:23381693	64	6.6	EUR	GG	NA	0	NA
STID0000001626	Tyrol_Control	PMID:22496589|PMID:23381693	66	14.6	EUR	GG	NA	0	NA
STID0000001627	Tyrol_Control	PMID:22496589|PMID:23381693	66	4.5	EUR	GG	NA	0	NA
STID0000001628	Tyrol_Control	PMID:22496589|PMID:23381693	58	1.9	EUR	GG	NA	0	NA
STID0000001631	Tyrol_Control	PMID:22496589|PMID:23381693	77	2.7	EUR	AG	NA	0	NA
STID0000001632	Tyrol_Control	PMID:22496589|PMID:23381693	58	3.4	EUR	GG	NA	0	NA
STID0000001634	Tyrol_Control	PMID:22496589|PMID:23381693	61	9.1	EUR	GG	NA	0	NA
STID0000001639	Tyrol_Control	PMID:22496589|PMID:23381693	71	23.7	EUR	GG	NA	0	NA
STID0000001642	Tyrol_Control	PMID:22496589|PMID:23381693	62	10.6	EUR	GG	NA	0	NA
STID0000001647	Tyrol_Control	PMID:22496589|PMID:23381693	61	7.5	EUR	GG	NA	0	NA
STID0000001650	Tyrol_Control	PMID:22496589|PMID:23381693	64	4.7	EUR	GG	NA	0	NA
STID0000001652	Tyrol_Control	PMID:22496589|PMID:23381693	53	6.8	EUR	GG	NA	0	NA
STID0000001658	Tyrol_Control	PMID:22496589|PMID:23381693	75	3.6	EUR	GG	NA	0	NA
STID0000001870	Tyrol_Control	PMID:22496589|PMID:23381693	69	6.1	EUR	GG	NA	0	NA
STID0000001880	Tyrol_Control	PMID:22496589|PMID:23381693	65	5.3	EUR	GG	NA	0	NA
STID0000001882	Tyrol_Control	PMID:22496589|PMID:23381693	70	2.4	EUR	GG	NA	0	NA
STID0000001883	Tyrol_Control	PMID:22496589|PMID:23381693	72	11.3	EUR	AG	NA	0	NA
STID0000001901	Tyrol_Control	PMID:22496589|PMID:23381693	59	7.1	EUR	GG	NA	0	NA
STID0000001906	Tyrol_Control	PMID:22496589|PMID:23381693	71	6.2	EUR	GG	NA	0	NA
STID0000001911	Tyrol_Control	PMID:22496589|PMID:23381693	51	1.9	EUR	GG	NA	0	NA
STID0000001912	Tyrol_Control	PMID:22496589|PMID:23381693	71	30	EUR	GG	NA	0	NA
STID0000002160	Tyrol_Control	PMID:22496589|PMID:23381693	60	30.5	EUR	GG	NA	0	NA
STID0000002161	Tyrol_Control	PMID:22496589|PMID:23381693	46	4.2	EUR	GG	NA	0	NA
STID0000002162	Tyrol_Control	PMID:22496589|PMID:23381693	54	5	EUR	GG	NA	0	NA
STID0000002163	Tyrol_Control	PMID:22496589|PMID:23381693	59	3.2	EUR	GG	NA	0	NA
STID0000002164	Tyrol_Control	PMID:22496589|PMID:23381693	44	4	EUR	GG	NA	0	NA
STID0000002165	Tyrol_Control	PMID:22496589|PMID:23381693	49	1.9	EUR	GG	NA	0	NA
STID0000002167	Tyrol_Control	PMID:22496589|PMID:23381693	61	2.3	EUR	GG	NA	0	NA
STID0000002168	Tyrol_Control	PMID:22496589|PMID:23381693	45	4.7	EUR	GG	NA	0	NA
STID0000002171	Tyrol_Control	PMID:22496589|PMID:23381693	60	3.6	EUR	GG	NA	0	NA
STID0000002174	Tyrol_Control	PMID:22496589|PMID:23381693	65	2.5	EUR	GG	NA	0	NA
STID0000002200	Tyrol_Control	PMID:22496589|PMID:23381693	67	9.4	EUR	GG	NA	0	NA
STID0000002202	Tyrol_Control	PMID:22496589|PMID:23381693	54	2	EUR	GG	NA	0	NA
STID0000002225	Tyrol_Control	PMID:22496589|PMID:23381693	54	3.7	EUR	GG	NA	0	NA
STID0000002226	Tyrol_Control	PMID:22496589|PMID:23381693	74	18.1	EUR	GG	NA	0	NA
STID0000002227	Tyrol_Control	PMID:22496589|PMID:23381693	57	2.5	EUR	GG	NA	0	NA
STID0000002228	Tyrol_Control	PMID:22496589|PMID:23381693	59	2.5	EUR	GG	NA	0	NA
STID0000002229	Tyrol_Control	PMID:22496589|PMID:23381693	55	1.6	EUR	GG	NA	0	NA
STID0000002230	Tyrol_Control	PMID:22496589|PMID:23381693	68	11.9	EUR	GG	NA	0	NA
STID0000002232	Tyrol_Control	PMID:22496589|PMID:23381693	60	11	EUR	GG	NA	0	NA
STID0000002240	Tyrol_Control	PMID:22496589|PMID:23381693	59	2.2	EUR	GG	NA	0	NA
STID0000002291	Tyrol_Control	PMID:22496589|PMID:23381693	53	5	EUR	GG	NA	0	NA
STID0000002292	Tyrol_Control	PMID:22496589|PMID:23381693	57	7	EUR	GG	NA	0	NA
STID0000002298	Tyrol_Control	PMID:22496589|PMID:23381693	58	6.9	EUR	GG	NA	0	NA
STID0000002301	Tyrol_Control	PMID:22496589|PMID:23381693	66	9.6	EUR	GG	NA	0	NA
STID0000002302	Tyrol_Control	PMID:22496589|PMID:23381693	63	8.8	EUR	GG	NA	0	NA
STID0000002303	Tyrol_Control	PMID:22496589|PMID:23381693	58	2.1	EUR	GG	NA	0	NA
STID0000002305	Tyrol_Control	PMID:22496589|PMID:23381693	46	1.5	EUR	GG	NA	0	NA
STID0000002308	Tyrol_Control	PMID:22496589|PMID:23381693	59	6.5	EUR	GG	NA	0	NA
STID0000002312	Tyrol_Control	PMID:22496589|PMID:23381693	64	4.2	EUR	GG	NA	0	NA
STID0000002315	Tyrol_Control	PMID:22496589|PMID:23381693	56	6	EUR	GG	NA	0	NA
STID0000002322	Tyrol_Control	PMID:22496589|PMID:23381693	62	3.2	EUR	GG	NA	0	NA
STID0000002324	Tyrol_Control	PMID:22496589|PMID:23381693	56	2.1	EUR	GG	NA	0	NA
STID0000002329	Tyrol_Control	PMID:22496589|PMID:23381693	69	4.3	EUR	GG	NA	0	NA
STID0000002330	Tyrol_Control	PMID:22496589|PMID:23381693	63	4	EUR	GG	NA	0	NA
STID0000002331	Tyrol_Control	PMID:22496589|PMID:23381693	63	9.6	EUR	GG	NA	0	NA
STID0000002332	Tyrol_Control	PMID:22496589|PMID:23381693	65	6.5	EUR	GG	NA	0	NA
STID0000002333	Tyrol_Control	PMID:22496589|PMID:23381693	64	3	EUR	GG	NA	0	NA
STID0000002336	Tyrol_Control	PMID:22496589|PMID:23381693	56	4.9	EUR	GG	NA	0	NA
STID0000002340	Tyrol_Control	PMID:22496589|PMID:23381693	77	1.5	EUR	GG	NA	0	NA
STID0000002362	Tyrol_Control	PMID:22496589|PMID:23381693	54	2	EUR	GG	NA	0	NA
STID0000002363	Tyrol_Control	PMID:22496589|PMID:23381693	65	2.9	EUR	GG	NA	0	NA
STID0000002364	Tyrol_Control	PMID:22496589|PMID:23381693	66	9.7	EUR	GG	NA	0	NA
STID0000002366	Tyrol_Control	PMID:22496589|PMID:23381693	62	3.7	EUR	GG	NA	0	NA
STID0000002370	Tyrol_Control	PMID:22496589|PMID:23381693	69	7.2	EUR	GG	NA	0	NA
STID0000002371	Tyrol_Control	PMID:22496589|PMID:23381693	59	3.4	EUR	GG	NA	0	NA
STID0000002373	Tyrol_Control	PMID:22496589|PMID:23381693	61	2.7	EUR	GG	NA	0	NA
STID0000002378	Tyrol_Control	PMID:22496589|PMID:23381693	63	4.6	EUR	GG	NA	0	NA
STID0000002379	Tyrol_Control	PMID:22496589|PMID:23381693	58	5.2	EUR	GG	NA	0	NA
STID0000002380	Tyrol_Control	PMID:22496589|PMID:23381693	50	1.5	EUR	GG	NA	0	NA
STID0000002381	Tyrol_Control	PMID:22496589|PMID:23381693	58	3.5	EUR	GG	NA	0	NA
STID0000002382	Tyrol_Control	PMID:22496589|PMID:23381693	58	11	EUR	GG	NA	0	NA
STID0000002385	Tyrol_Control	PMID:22496589|PMID:23381693	58	5.4	EUR	GG	NA	0	NA
STID0000002392	Tyrol_Control	PMID:22496589|PMID:23381693	52	2.2	EUR	GG	NA	0	NA
STID0000002394	Tyrol_Control	PMID:22496589|PMID:23381693	72	5.9	EUR	GG	NA	0	NA
STID0000002395	Tyrol_Control	PMID:22496589|PMID:23381693	58	3.7	EUR	GG	NA	0	NA
STID0000002397	Tyrol_Control	PMID:22496589|PMID:23381693	62	5.1	EUR	GG	NA	0	NA
STID0000002398	Tyrol_Control	PMID:22496589|PMID:23381693	71	5.8	EUR	GG	NA	0	NA
STID0000002399	Tyrol_Control	PMID:22496589|PMID:23381693	66	7.9	EUR	GG	NA	0	NA
STID0000002400	Tyrol_Control	PMID:22496589|PMID:23381693	58	4.9	EUR	GG	NA	0	NA
STID0000002402	Tyrol_Control	PMID:22496589|PMID:23381693	54	5.1	EUR	GG	NA	0	NA
STID0000002407	Tyrol_Control	PMID:22496589|PMID:23381693	58	3.4	EUR	GG	NA	0	NA
STID0000002408	Tyrol_Control	PMID:22496589|PMID:23381693	59	4.1	EUR	GG	NA	0	NA
STID0000002410	Tyrol_Control	PMID:22496589|PMID:23381693	57	3.7	EUR	GG	NA	0	NA
STID0000002412	Tyrol_Control	PMID:22496589|PMID:23381693	52	3.1	EUR	GG	NA	0	NA
STID0000002417	Tyrol_Control	PMID:22496589|PMID:23381693	71	4.4	EUR	GG	NA	0	NA
STID0000002418	Tyrol_Control	PMID:22496589|PMID:23381693	72	6	EUR	GG	NA	0	NA
STID0000002419	Tyrol_Control	PMID:22496589|PMID:23381693	61	5.4	EUR	GG	NA	0	NA
STID0000002422	Tyrol_Control	PMID:22496589|PMID:23381693	66	10.3	EUR	GG	NA	0	NA
STID0000002423	Tyrol_Control	PMID:22496589|PMID:23381693	76	3.5	EUR	GG	NA	0	NA
STID0000002440	Tyrol_Control	PMID:22496589|PMID:23381693	71	4.7	EUR	GG	NA	0	NA
STID0000002441	Tyrol_Control	PMID:22496589|PMID:23381693	68	3.9	EUR	GG	NA	0	NA
STID0000002442	Tyrol_Control	PMID:22496589|PMID:23381693	52	3.4	EUR	GG	NA	0	NA
STID0000002444	Tyrol_Control	PMID:22496589|PMID:23381693	72	4.1	EUR	GG	NA	0	NA
STID0000002448	Tyrol_Control	PMID:22496589|PMID:23381693	75	5	EUR	GG	NA	0	NA
STID0000002451	Tyrol_Control	PMID:22496589|PMID:23381693	58	3.6	EUR	GG	NA	0	NA
STID0000003502	Tyrol_Control	PMID:22496589|PMID:23381693	52	7.4	EUR	GG	NA	0	NA
STID0000003503	Tyrol_Control	PMID:22496589|PMID:23381693	67	10	EUR	GG	NA	0	NA
STID0000003504	Tyrol_Control	PMID:22496589|PMID:23381693	61	4.9	EUR	GG	NA	0	NA
STID0000003505	Tyrol_Control	PMID:22496589|PMID:23381693	76	11.1	EUR	GG	NA	0	NA
STID0000003506	Tyrol_Control	PMID:22496589|PMID:23381693	44	1.7	EUR	GG	NA	0	NA
STID0000003507	Tyrol_Control	PMID:22496589|PMID:23381693	69	7.2	EUR	GG	NA	0	NA
STID0000003509	Tyrol_Control	PMID:22496589|PMID:23381693	62	7.2	EUR	GG	NA	0	NA
STID0000003510	Tyrol_Control	PMID:22496589|PMID:23381693	57	3.2	EUR	GG	NA	0	NA
STID0000003512	Tyrol_Control	PMID:22496589|PMID:23381693	66	6.4	EUR	GG	NA	0	NA
STID0000003513	Tyrol_Control	PMID:22496589|PMID:23381693	55	4	EUR	GG	NA	0	NA
STID0000003519	Tyrol_Control	PMID:22496589|PMID:23381693	65	4.3	EUR	GG	NA	0	NA
STID0000003520	Tyrol_Control	PMID:22496589|PMID:23381693	76	6.3	EUR	GG	NA	0	NA
STID0000003521	Tyrol_Control	PMID:22496589|PMID:23381693	69	7	EUR	GG	NA	0	NA
STID0000003525	Tyrol_Control	PMID:22496589|PMID:23381693	41	2.4	EUR	GG	NA	0	NA
STID0000003528	Tyrol_Control	PMID:22496589|PMID:23381693	58	5	EUR	GG	NA	0	NA
STID0000003540	Tyrol_Control	PMID:22496589|PMID:23381693	47	2.1	EUR	GG	NA	0	NA
STID0000003541	Tyrol_Control	PMID:22496589|PMID:23381693	57	3.8	EUR	GG	NA	0	NA
STID0000003542	Tyrol_Control	PMID:22496589|PMID:23381693	68	7.3	EUR	GG	NA	0	NA
STID0000003544	Tyrol_Control	PMID:22496589|PMID:23381693	59	3	EUR	GG	NA	0	NA
STID0000003561	Tyrol_Control	PMID:22496589|PMID:23381693	73	4.4	EUR	GG	NA	0	NA
STID0000003564	Tyrol_Control	PMID:22496589|PMID:23381693	67	4	EUR	GG	NA	0	NA
STID0000003569	Tyrol_Control	PMID:22496589|PMID:23381693	59	31.5	EUR	GG	NA	0	NA
STID0000003570	Tyrol_Control	PMID:22496589|PMID:23381693	54	4.1	EUR	GG	NA	0	NA
STID0000003571	Tyrol_Control	PMID:22496589|PMID:23381693	50	2.5	EUR	GG	NA	0	NA
STID0000003575	Tyrol_Control	PMID:22496589|PMID:23381693	54	1.9	EUR	GG	NA	0	NA
STID0000003577	Tyrol_Control	PMID:22496589|PMID:23381693	49	3.1	EUR	GG	NA	0	NA
STID0000003578	Tyrol_Control	PMID:22496589|PMID:23381693	77	5.8	EUR	GG	NA	0	NA
STID0000003579	Tyrol_Control	PMID:22496589|PMID:23381693	65	2.4	EUR	GG	NA	0	NA
STID0000003583	Tyrol_Control	PMID:22496589|PMID:23381693	70	5.5	EUR	GG	NA	0	NA
STID0000003584	Tyrol_Control	PMID:22496589|PMID:23381693	60	4.2	EUR	GG	NA	0	NA
STID0000003585	Tyrol_Control	PMID:22496589|PMID:23381693	75	7.5	EUR	AG	NA	0	NA
STID0000003588	Tyrol_Control	PMID:22496589|PMID:23381693	67	7	EUR	GG	NA	0	NA
STID0000003591	Tyrol_Control	PMID:22496589|PMID:23381693	69	8.8	EUR	GG	NA	0	NA
STID0000003593	Tyrol_Control	PMID:22496589|PMID:23381693	74	5.3	EUR	GG	NA	0	NA
STID0000003901	Tyrol_Control	PMID:22496589|PMID:23381693	51	10.4	EUR	GG	NA	0	NA
STID0000003903	Tyrol_Control	PMID:22496589|PMID:23381693	60	3.4	EUR	GG	NA	0	NA
STID0000003904	Tyrol_Control	PMID:22496589|PMID:23381693	63	4.9	EUR	GG	NA	0	NA
STID0000003905	Tyrol_Control	PMID:22496589|PMID:23381693	67	4.1	EUR	GG	NA	0	NA
STID0000003912	Tyrol_Control	PMID:22496589|PMID:23381693	65	9.3	EUR	GG	NA	0	NA
STID0000003915	Tyrol_Control	PMID:22496589|PMID:23381693	65	5.65	EUR	GG	NA	0	NA
STID0000003916	Tyrol_Control	PMID:22496589|PMID:23381693	59	5.2	EUR	GG	NA	0	NA
STID0000003918	Tyrol_Control	PMID:22496589|PMID:23381693	67	5.5	EUR	GG	NA	0	NA
STID0000003919	Tyrol_Control	PMID:22496589|PMID:23381693	47	2.4	EUR	GG	NA	0	NA
STID0000003921	Tyrol_Control	PMID:22496589|PMID:23381693	61	13.1	EUR	GG	NA	0	NA
STID0000003922	Tyrol_Control	PMID:22496589|PMID:23381693	57	5	EUR	GG	NA	0	NA
STID0000003925	Tyrol_Control	PMID:22496589|PMID:23381693	74	5.9	EUR	GG	NA	0	NA
STID0000003926	Tyrol_Control	PMID:22496589|PMID:23381693	63	3.2	EUR	GG	NA	0	NA
STID0000003927	Tyrol_Control	PMID:22496589|PMID:23381693	51	8.2	EUR	GG	NA	0	NA
STID0000003933	Tyrol_Control	PMID:22496589|PMID:23381693	56	4	EUR	GG	NA	0	NA
STID0000003934	Tyrol_Control	PMID:22496589|PMID:23381693	56	2.6	EUR	GG	NA	0	NA
STID0000003935	Tyrol_Control	PMID:22496589|PMID:23381693	66	4.7	EUR	GG	NA	0	NA
STID0000003937	Tyrol_Control	PMID:22496589|PMID:23381693	74	3	EUR	GG	NA	0	NA
STID0000003938	Tyrol_Control	PMID:22496589|PMID:23381693	50	3.2	EUR	GG	NA	0	NA
STID0000003939	Tyrol_Control	PMID:22496589|PMID:23381693	73	6.7	EUR	GG	NA	0	NA
STID0000003940	Tyrol_Control	PMID:22496589|PMID:23381693	68	5.7	EUR	GG	NA	0	NA
STID0000003941	Tyrol_Control	PMID:22496589|PMID:23381693	69	8.3	EUR	GG	NA	0	NA
STID0000003944	Tyrol_Control	PMID:22496589|PMID:23381693	58	3	EUR	GG	NA	0	NA
STID0000003946	Tyrol_Control	PMID:22496589|PMID:23381693	46	2.3	EUR	AG	NA	0	NA
STID0000003949	Tyrol_Control	PMID:22496589|PMID:23381693	61	5.8	EUR	GG	NA	0	NA
STID0000003960	Tyrol_Control	PMID:22496589|PMID:23381693	53	2.8	EUR	GG	NA	0	NA
STID0000003963	Tyrol_Control	PMID:22496589|PMID:23381693	58	5.9	EUR	GG	NA	0	NA
STID0000003965	Tyrol_Control	PMID:22496589|PMID:23381693	42	1.3	EUR	GG	NA	0	NA
STID0000003966	Tyrol_Control	PMID:22496589|PMID:23381693	47	2.3	EUR	GG	NA	0	NA
STID0000003968	Tyrol_Control	PMID:22496589|PMID:23381693	50	1.7	EUR	GG	NA	0	NA
STID0000003970	Tyrol_Control	PMID:22496589|PMID:23381693	67	8.4	EUR	GG	NA	0	NA
STID0000003971	Tyrol_Control	PMID:22496589|PMID:23381693	60	3.8	EUR	GG	NA	0	NA
STID0000003972	Tyrol_Control	PMID:22496589|PMID:23381693	70	4.1	EUR	GG	NA	0	NA
STID0000003973	Tyrol_Control	PMID:22496589|PMID:23381693	63	7.1	EUR	GG	NA	0	NA
STID0000003975	Tyrol_Control	PMID:22496589|PMID:23381693	45	2.4	EUR	GG	NA	0	NA
STID0000003976	Tyrol_Control	PMID:22496589|PMID:23381693	45	2	EUR	GG	NA	0	NA
STID0000003977	Tyrol_Control	PMID:22496589|PMID:23381693	58	5.6	EUR	GG	NA	0	NA
STID0000003978	Tyrol_Control	PMID:22496589|PMID:23381693	75	5.8	EUR	GG	NA	0	NA
STID0000003979	Tyrol_Control	PMID:22496589|PMID:23381693	61	3.3	EUR	GG	NA	0	NA
STID0000003980	Tyrol_Control	PMID:22496589|PMID:23381693	72	5.65	EUR	GG	NA	0	NA
STID0000003981	Tyrol_Control	PMID:22496589|PMID:23381693	59	13.9	EUR	GG	NA	0	NA
STID0000003982	Tyrol_Control	PMID:22496589|PMID:23381693	58	2.7	EUR	GG	NA	0	NA
STID0000003983	Tyrol_Control	PMID:22496589|PMID:23381693	63	8.5	EUR	GG	NA	0	NA
STID0000003986	Tyrol_Control	PMID:22496589|PMID:23381693	57	4.4	EUR	GG	NA	0	NA
STID0000005160	Tyrol_Control	PMID:22496589|PMID:23381693	45	1.7	EUR	GG	NA	0	NA
STID0000005161	Tyrol_Control	PMID:22496589|PMID:23381693	60	14.7	EUR	AG	NA	0	NA
STID0000005162	Tyrol_Control	PMID:22496589|PMID:23381693	48	2.8	EUR	GG	NA	0	NA
STID0000005164	Tyrol_Control	PMID:22496589|PMID:23381693	53	2.2	EUR	GG	NA	0	NA
STID0000005165	Tyrol_Control	PMID:22496589|PMID:23381693	55	3.6	EUR	GG	NA	0	NA
STID0000005169	Tyrol_Control	PMID:22496589|PMID:23381693	66	5	EUR	GG	NA	0	NA
STID0000005170	Tyrol_Control	PMID:22496589|PMID:23381693	53	2.1	EUR	GG	NA	0	NA
STID0000005171	Tyrol_Control	PMID:22496589|PMID:23381693	63	13.8	EUR	GG	NA	0	NA
STID0000005172	Tyrol_Control	PMID:22496589|PMID:23381693	48	1.7	EUR	GG	NA	0	NA
STID0000005173	Tyrol_Control	PMID:22496589|PMID:23381693	43	2.2	EUR	GG	NA	0	NA
STID0000005174	Tyrol_Control	PMID:22496589|PMID:23381693	59	1.9	EUR	GG	NA	0	NA
STID0000005176	Tyrol_Control	PMID:22496589|PMID:23381693	56	2.6	EUR	GG	NA	0	NA
STID0000005180	Tyrol_Control	PMID:22496589|PMID:23381693	47	4.3	EUR	GG	NA	0	NA
STID0000005181	Tyrol_Control	PMID:22496589|PMID:23381693	51	4.2	EUR	GG	NA	0	NA
STID0000005182	Tyrol_Control	PMID:22496589|PMID:23381693	55	1.5	EUR	GG	NA	0	NA
STID0000005185	Tyrol_Control	PMID:22496589|PMID:23381693	56	5.4	EUR	GG	NA	0	NA
STID0000005188	Tyrol_Control	PMID:22496589|PMID:23381693	51	3	EUR	GG	NA	0	NA
STID0000005189	Tyrol_Control	PMID:22496589|PMID:23381693	63	5.4	EUR	GG	NA	0	NA
STID0000005191	Tyrol_Control	PMID:22496589|PMID:23381693	47	2	EUR	GG	NA	0	NA
STID0000005192	Tyrol_Control	PMID:22496589|PMID:23381693	58	2.4	EUR	GG	NA	0	NA
STID0000005195	Tyrol_Control	PMID:22496589|PMID:23381693	59	4.8	EUR	GG	NA	0	NA
STID0000005196	Tyrol_Control	PMID:22496589|PMID:23381693	58	2.6	EUR	GG	NA	0	NA
STID0000005198	Tyrol_Control	PMID:22496589|PMID:23381693	65	10.5	EUR	GG	NA	0	NA
STID0000005199	Tyrol_Control	PMID:22496589|PMID:23381693	69	8.5	EUR	GG	NA	0	NA
STID0000005202	Tyrol_Control	PMID:22496589|PMID:23381693	58	2.3	EUR	GG	NA	0	NA
STID0000005204	Tyrol_Control	PMID:22496589|PMID:23381693	57	3.3	EUR	GG	NA	0	NA
STID0000005209	Tyrol_Control	PMID:22496589|PMID:23381693	57	2.5	EUR	GG	NA	0	NA
STID0000005210	Tyrol_Control	PMID:22496589|PMID:23381693	53	2.2	EUR	GG	NA	0	NA
STID0000005215	Tyrol_Control	PMID:22496589|PMID:23381693	59	2.1	EUR	GG	NA	0	NA
STID0000005217	Tyrol_Control	PMID:22496589|PMID:23381693	51	9.1	EUR	GG	NA	0	NA
STID0000005218	Tyrol_Control	PMID:22496589|PMID:23381693	61	2.3	EUR	GG	NA	0	NA
STID0000005220	Tyrol_Control	PMID:22496589|PMID:23381693	49	1.4	EUR	GG	NA	0	NA
STID0000005223	Tyrol_Control	PMID:22496589|PMID:23381693	47	1.7	EUR	GG	NA	0	NA
STID0000005227	Tyrol_Control	PMID:22496589|PMID:23381693	68	3.9	EUR	GG	NA	0	NA
STID0000005228	Tyrol_Control	PMID:22496589|PMID:23381693	64	7.2	EUR	GG	NA	0	NA
STID0000005229	Tyrol_Control	PMID:22496589|PMID:23381693	65	9.6	EUR	GG	NA	0	NA
STID0000005231	Tyrol_Control	PMID:22496589|PMID:23381693	57	1.9	EUR	GG	NA	0	NA
STID0000005233	Tyrol_Control	PMID:22496589|PMID:23381693	67	8.3	EUR	GG	NA	0	NA
STID0000005236	Tyrol_Control	PMID:22496589|PMID:23381693	62	5.3	EUR	GG	NA	0	NA
STID0000005237	Tyrol_Control	PMID:22496589|PMID:23381693	44	1.6	EUR	GG	NA	0	NA
STID0000005239	Tyrol_Control	PMID:22496589|PMID:23381693	56	4	EUR	GG	NA	0	NA
STID0000005242	Tyrol_Control	PMID:22496589|PMID:23381693	59	2.2	EUR	GG	NA	0	NA
STID0000005243	Tyrol_Control	PMID:22496589|PMID:23381693	68	3.5	EUR	GG	NA	0	NA
STID0000005245	Tyrol_Control	PMID:22496589|PMID:23381693	47	3.2	EUR	GG	NA	0	NA
STID0000005246	Tyrol_Control	PMID:22496589|PMID:23381693	54	8.8	EUR	GG	NA	0	NA
STID0000005249	Tyrol_Control	PMID:22496589|PMID:23381693	69	3.2	EUR	GG	NA	0	NA
STID0000005253	Tyrol_Control	PMID:22496589|PMID:23381693	46	6.4	EUR	GG	NA	0	NA
STID0000005255	Tyrol_Control	PMID:22496589|PMID:23381693	65	1.3	EUR	GG	NA	0	NA
STID0000005258	Tyrol_Control	PMID:22496589|PMID:23381693	44	1.3	EUR	GG	NA	0	NA
STID0000005259	Tyrol_Control	PMID:22496589|PMID:23381693	59	1.8	EUR	GG	NA	0	NA
STID0000005261	Tyrol_Control	PMID:22496589|PMID:23381693	45	1.7	EUR	GG	NA	0	NA
STID0000005263	Tyrol_Control	PMID:22496589|PMID:23381693	53	3	EUR	GG	NA	0	NA
STID0000005266	Tyrol_Control	PMID:22496589|PMID:23381693	44	2.7	EUR	GG	NA	0	NA
STID0000005268	Tyrol_Control	PMID:22496589|PMID:23381693	67	7.9	EUR	GG	NA	0	NA
STID0000005270	Tyrol_Control	PMID:22496589|PMID:23381693	45	2.5	EUR	GG	NA	0	NA
STID0000005272	Tyrol_Control	PMID:22496589|PMID:23381693	48	2.5	EUR	GG	NA	0	NA
STID0000005273	Tyrol_Control	PMID:22496589|PMID:23381693	50	1.8	EUR	GG	NA	0	NA
STID0000005283	Tyrol_Control	PMID:22496589|PMID:23381693	48	5.1	EUR	GG	NA	0	NA
STID0000005284	Tyrol_Control	PMID:22496589|PMID:23381693	50	2.3	EUR	GG	NA	0	NA
STID0000005287	Tyrol_Control	PMID:22496589|PMID:23381693	58	2.4	EUR	GG	NA	0	NA
STID0000005288	Tyrol_Control	PMID:22496589|PMID:23381693	45	1.3	EUR	GG	NA	0	NA
STID0000005289	Tyrol_Control	PMID:22496589|PMID:23381693	49	1.7	EUR	GG	NA	0	NA
STID0000005290	Tyrol_Control	PMID:22496589|PMID:23381693	51	2.3	EUR	GG	NA	0	NA
STID0000005292	Tyrol_Control	PMID:22496589|PMID:23381693	55	19.8	EUR	GG	NA	0	NA
STID0000005293	Tyrol_Control	PMID:22496589|PMID:23381693	58	6.7	EUR	GG	NA	0	NA
STID0000005297	Tyrol_Control	PMID:22496589|PMID:23381693	54	3.9	EUR	GG	NA	0	NA
STID0000005300	Tyrol_Control	PMID:22496589|PMID:23381693	58	5.1	EUR	GG	NA	0	NA
STID0000005302	Tyrol_Control	PMID:22496589|PMID:23381693	58	2.9	EUR	GG	NA	0	NA
STID0000005303	Tyrol_Control	PMID:22496589|PMID:23381693	43	2.8	EUR	GG	NA	0	NA
STID0000005305	Tyrol_Control	PMID:22496589|PMID:23381693	50	1.3	EUR	GG	NA	0	NA
STID0000005306	Tyrol_Control	PMID:22496589|PMID:23381693	49	2.1	EUR	GG	NA	0	NA
STID0000005310	Tyrol_Control	PMID:22496589|PMID:23381693	45	2.6	EUR	GG	NA	0	NA
STID0000005311	Tyrol_Control	PMID:22496589|PMID:23381693	58	14.9	EUR	GG	NA	0	NA
STID0000005312	Tyrol_Control	PMID:22496589|PMID:23381693	40	1.5	EUR	GG	NA	0	NA
STID0000005316	Tyrol_Control	PMID:22496589|PMID:23381693	59	2.2	EUR	GG	NA	0	NA
STID0000005318	Tyrol_Control	PMID:22496589|PMID:23381693	56	2.1	EUR	GG	NA	0	NA
STID0000005319	Tyrol_Control	PMID:22496589|PMID:23381693	40	1.6	EUR	GG	NA	0	NA
STID0000005321	Tyrol_Control	PMID:22496589|PMID:23381693	42	3.1	EUR	GG	NA	0	NA
STID0000005322	Tyrol_Control	PMID:22496589|PMID:23381693	51	2.3	EUR	GG	NA	0	NA
STID0000005324	Tyrol_Control	PMID:22496589|PMID:23381693	54	3.5	EUR	GG	NA	0	NA
STID0000005328	Tyrol_Control	PMID:22496589|PMID:23381693	46	4.1	EUR	GG	NA	0	NA
STID0000005331	Tyrol_Control	PMID:22496589|PMID:23381693	46	3.4	EUR	GG	NA	0	NA
STID0000005333	Tyrol_Control	PMID:22496589|PMID:23381693	57	4.1	EUR	GG	NA	0	NA
STID0000005334	Tyrol_Control	PMID:22496589|PMID:23381693	71	39.2	EUR	GG	NA	0	NA
STID0000005340	Tyrol_Control	PMID:22496589|PMID:23381693	60	5.7	EUR	GG	NA	0	NA
STID0000005501	Tyrol_Control	PMID:22496589|PMID:23381693	43	1.3	EUR	GG	NA	0	NA
STID0000005503	Tyrol_Control	PMID:22496589|PMID:23381693	64	3.8	EUR	GG	NA	0	NA
STID0000005513	Tyrol_Control	PMID:22496589|PMID:23381693	70	8	EUR	GG	NA	0	NA
STID0000005661	Tyrol_Control	PMID:22496589|PMID:23381693	63	14.7	EUR	GG	NA	0	NA
STID0000005663	Tyrol_Control	PMID:22496589|PMID:23381693	73	14	EUR	GG	NA	0	NA
STID0000005665	Tyrol_Control	PMID:22496589|PMID:23381693	66	7.3	EUR	GG	NA	0	NA
STID0000005666	Tyrol_Control	PMID:22496589|PMID:23381693	56	4.2	EUR	GG	NA	0	NA
STID0000005673	Tyrol_Control	PMID:22496589|PMID:23381693	58	2.5	EUR	GG	NA	0	NA
STID0000005674	Tyrol_Control	PMID:22496589|PMID:23381693	68	7.8	EUR	AG	NA	0	NA
STID0000005677	Tyrol_Control	PMID:22496589|PMID:23381693	49	1.4	EUR	GG	NA	0	NA
STID0000005678	Tyrol_Control	PMID:22496589|PMID:23381693	72	6.7	EUR	GG	NA	0	NA
STID0000005680	Tyrol_Control	PMID:22496589|PMID:23381693	65	13.9	EUR	GG	NA	0	NA
STID0000005683	Tyrol_Control	PMID:22496589|PMID:23381693	60	2.8	EUR	GG	NA	0	NA
STID0000005687	Tyrol_Control	PMID:22496589|PMID:23381693	62	3.7	EUR	GG	NA	0	NA
STID0000006680	Tyrol_Control	PMID:22496589|PMID:23381693	64	8.5	EUR	GG	NA	0	NA
STID0000006685	Tyrol_Control	PMID:22496589|PMID:23381693	53	4.5	EUR	AG	NA	0	NA
STID0000006686	Tyrol_Control	PMID:22496589|PMID:23381693	76	7.4	EUR	GG	NA	0	NA
STID0000006687	Tyrol_Control	PMID:22496589|PMID:23381693	72	7.2	EUR	GG	NA	0	NA
STID0000006690	Tyrol_Control	PMID:22496589|PMID:23381693	76	10.1	EUR	GG	NA	0	NA
STID0000006691	Tyrol_Control	PMID:22496589|PMID:23381693	62	7.2	EUR	GG	NA	0	NA
STID0000006692	Tyrol_Control	PMID:22496589|PMID:23381693	44	1.9	EUR	GG	NA	0	NA
STID0000006693	Tyrol_Control	PMID:22496589|PMID:23381693	66	4.7	EUR	GG	NA	0	NA
STID0000006694	Tyrol_Control	PMID:22496589|PMID:23381693	70	9.5	EUR	GG	NA	0	NA
STID0000006695	Tyrol_Control	PMID:22496589|PMID:23381693	60	16.5	EUR	GG	NA	0	NA
STID0000006696	Tyrol_Control	PMID:22496589|PMID:23381693	56	4.1	EUR	GG	NA	0	NA
STID0000006697	Tyrol_Control	PMID:22496589|PMID:23381693	57	5.6	EUR	GG	NA	0	NA
STID0000006699	Tyrol_Control	PMID:22496589|PMID:23381693	65	4.2	EUR	GG	NA	0	NA
STID0000006700	Tyrol_Control	PMID:22496589|PMID:23381693	62	4.6	EUR	GG	NA	0	NA
STID0000006701	Tyrol_Control	PMID:22496589|PMID:23381693	63	7.4	EUR	GG	NA	0	NA
STID0000006703	Tyrol_Control	PMID:22496589|PMID:23381693	46	4.2	EUR	GG	NA	0	NA
STID0000006707	Tyrol_Control	PMID:22496589|PMID:23381693	65	5	EUR	GG	NA	0	NA
STID0000006708	Tyrol_Control	PMID:22496589|PMID:23381693	70	10.6	EUR	GG	NA	0	NA
STID0000006710	Tyrol_Control	PMID:22496589|PMID:23381693	70	2.2	EUR	GG	NA	0	NA
STID0000006712	Tyrol_Control	PMID:22496589|PMID:23381693	68	1.6	EUR	GG	NA	0	NA
STID0000006714	Tyrol_Control	PMID:22496589|PMID:23381693	60	7.9	EUR	GG	NA	0	NA
STID0000006715	Tyrol_Control	PMID:22496589|PMID:23381693	56	3.8	EUR	GG	NA	0	NA
STID0000006716	Tyrol_Control	PMID:22496589|PMID:23381693	66	4.9	EUR	GG	NA	0	NA
STID0000006717	Tyrol_Control	PMID:22496589|PMID:23381693	60	9.6	EUR	GG	NA	0	NA
STID0000006718	Tyrol_Control	PMID:22496589|PMID:23381693	64	0.3	EUR	NA	NA	0	NA
STID0000006719	Tyrol_Control	PMID:22496589|PMID:23381693	65	6.7	EUR	GG	NA	0	NA
STID0000006720	Tyrol_Control	PMID:22496589|PMID:23381693	56	3.9	EUR	GG	NA	0	NA
STID0000006722	Tyrol_Control	PMID:22496589|PMID:23381693	67	21.7	EUR	GG	NA	0	NA
STID0000006723	Tyrol_Control	PMID:22496589|PMID:23381693	46	2.7	EUR	GG	NA	0	NA
STID0000006724	Tyrol_Control	PMID:22496589|PMID:23381693	58	1.7	EUR	GG	NA	0	NA
STID0000006726	Tyrol_Control	PMID:22496589|PMID:23381693	73	5.1	EUR	GG	NA	0	NA
STID0000006729	Tyrol_Control	PMID:22496589|PMID:23381693	52	8.4	EUR	GG	NA	0	NA
STID0000006730	Tyrol_Control	PMID:22496589|PMID:23381693	49	5.4	EUR	GG	NA	0	NA
STID0000006731	Tyrol_Control	PMID:22496589|PMID:23381693	63	5.4	EUR	GG	NA	0	NA
STID0000006732	Tyrol_Control	PMID:22496589|PMID:23381693	62	5.2	EUR	NA	NA	0	NA
STID0000006736	Tyrol_Control	PMID:22496589|PMID:23381693	68	6	EUR	AG	NA	0	NA
STID0000006737	Tyrol_Control	PMID:22496589|PMID:23381693	55	6.4	EUR	GG	NA	0	NA
STID0000006739	Tyrol_Control	PMID:22496589|PMID:23381693	72	14.3	EUR	GG	NA	0	NA
STID0000006740	Tyrol_Control	PMID:22496589|PMID:23381693	57	4.4	EUR	GG	NA	0	NA
STID0000006741	Tyrol_Control	PMID:22496589|PMID:23381693	44	2.4	EUR	GG	NA	0	NA
STID0000006744	Tyrol_Control	PMID:22496589|PMID:23381693	69	11.6	EUR	GG	NA	0	NA
STID0000006745	Tyrol_Control	PMID:22496589|PMID:23381693	67	2.1	EUR	GG	NA	0	NA
STID0000006746	Tyrol_Control	PMID:22496589|PMID:23381693	57	7	EUR	AG	NA	0	NA
STID0000006749	Tyrol_Control	PMID:22496589|PMID:23381693	56	10.1	EUR	GG	NA	0	NA
STID0000006750	Tyrol_Control	PMID:22496589|PMID:23381693	73	27.1	EUR	GG	NA	0	NA
STID0000006757	Tyrol_Control	PMID:22496589|PMID:23381693	63	4.4	EUR	GG	NA	0	NA
STID0000006762	Tyrol_Control	PMID:22496589|PMID:23381693	61	4.1	EUR	GG	NA	0	NA
STID0000006764	Tyrol_Control	PMID:22496589|PMID:23381693	60	1.9	EUR	GG	NA	0	NA
STID0000006767	Tyrol_Control	PMID:22496589|PMID:23381693	63	7.9	EUR	NA	NA	0	NA
STID0000006768	Tyrol_Control	PMID:22496589|PMID:23381693	65	5.6	EUR	GG	NA	0	NA
STID0000006769	Tyrol_Control	PMID:22496589|PMID:23381693	60	2.4	EUR	NA	NA	0	NA
STID0000006772	Tyrol_Control	PMID:22496589|PMID:23381693	49	1.7	EUR	GG	NA	0	NA
STID0000006773	Tyrol_Control	PMID:22496589|PMID:23381693	65	5.1	EUR	GG	NA	0	NA
STID0000006774	Tyrol_Control	PMID:22496589|PMID:23381693	57	4.4	EUR	GG	NA	0	NA
STID0000006776	Tyrol_Control	PMID:22496589|PMID:23381693	60	1.4	EUR	GG	NA	0	NA
STID0000006778	Tyrol_Control	PMID:22496589|PMID:23381693	64	20.4	EUR	GG	NA	0	NA
STID0000006779	Tyrol_Control	PMID:22496589|PMID:23381693	56	5.9	EUR	GG	NA	0	NA
STID0000006780	Tyrol_Control	PMID:22496589|PMID:23381693	63	4.5	EUR	NA	NA	0	NA
STID0000006781	Tyrol_Control	PMID:22496589|PMID:23381693	65	3.5	EUR	AG	NA	0	NA
STID0000006783	Tyrol_Control	PMID:22496589|PMID:23381693	74	7.1	EUR	NA	NA	0	NA
STID0000006784	Tyrol_Control	PMID:22496589|PMID:23381693	53	8.7	EUR	GG	NA	0	NA
STID0000006785	Tyrol_Control	PMID:22496589|PMID:23381693	63	11.9	EUR	GG	NA	0	NA
STID0000006786	Tyrol_Control	PMID:22496589|PMID:23381693	49	1.9	EUR	GG	NA	0	NA
STID0000006787	Tyrol_Control	PMID:22496589|PMID:23381693	69	6	EUR	GG	NA	0	NA
STID0000006788	Tyrol_Control	PMID:22496589|PMID:23381693	66	4.7	EUR	GG	NA	0	NA
STID0000006789	Tyrol_Control	PMID:22496589|PMID:23381693	56	3.7	EUR	GG	NA	0	NA
STID0000006790	Tyrol_Control	PMID:22496589|PMID:23381693	56	2.1	EUR	GG	NA	0	NA
STID0000006791	Tyrol_Control	PMID:22496589|PMID:23381693	63	3.3	EUR	GG	NA	0	NA
STID0000006792	Tyrol_Control	PMID:22496589|PMID:23381693	45	2.8	EUR	GG	NA	0	NA
STID0000006793	Tyrol_Control	PMID:22496589|PMID:23381693	66	2.4	EUR	GG	NA	0	NA
STID0000006794	Tyrol_Control	PMID:22496589|PMID:23381693	61	7	EUR	NA	NA	0	NA
STID0000006795	Tyrol_Control	PMID:22496589|PMID:23381693	69	3.3	EUR	GG	NA	0	NA
STID0000006796	Tyrol_Control	PMID:22496589|PMID:23381693	68	3.9	EUR	GG	NA	0	NA
STID0000006797	Tyrol_Control	PMID:22496589|PMID:23381693	59	2.2	EUR	GG	NA	0	NA
STID0000006802	Tyrol_Control	PMID:22496589|PMID:23381693	70	3.3	EUR	GG	NA	0	NA
STID0000006803	Tyrol_Control	PMID:22496589|PMID:23381693	73	4.1	EUR	GG	NA	0	NA
STID0000006804	Tyrol_Control	PMID:22496589|PMID:23381693	54	2	EUR	GG	NA	0	NA
STID0000006808	Tyrol_Control	PMID:22496589|PMID:23381693	65	4.7	EUR	GG	NA	0	NA
STID0000006809	Tyrol_Control	PMID:22496589|PMID:23381693	63	4.7	EUR	GG	NA	0	NA
STID0000006811	Tyrol_Control	PMID:22496589|PMID:23381693	58	1.8	EUR	GG	NA	0	NA
STID0000006812	Tyrol_Control	PMID:22496589|PMID:23381693	64	3.6	EUR	GG	NA	0	NA
STID0000006813	Tyrol_Control	PMID:22496589|PMID:23381693	56	5.4	EUR	NA	NA	0	NA
STID0000006815	Tyrol_Control	PMID:22496589|PMID:23381693	76	4.3	EUR	GG	NA	0	NA
STID0000006817	Tyrol_Control	PMID:22496589|PMID:23381693	65	3.4	EUR	GG	NA	0	NA
STID0000006819	Tyrol_Control	PMID:22496589|PMID:23381693	62	4.3	EUR	GG	NA	0	NA
STID0000006820	Tyrol_Control	PMID:22496589|PMID:23381693	74	7	EUR	GG	NA	0	NA
STID0000006821	Tyrol_Control	PMID:22496589|PMID:23381693	70	2.9	EUR	GG	NA	0	NA
STID0000006822	Tyrol_Control	PMID:22496589|PMID:23381693	46	1.6	EUR	GG	NA	0	NA
STID0000006823	Tyrol_Control	PMID:22496589|PMID:23381693	73	10.4	EUR	GG	NA	0	NA
STID0000006824	Tyrol_Control	PMID:22496589|PMID:23381693	55	24.5	EUR	NA	NA	0	NA
STID0000006827	Tyrol_Control	PMID:22496589|PMID:23381693	68	4.2	EUR	GG	NA	0	NA
STID0000006828	Tyrol_Control	PMID:22496589|PMID:23381693	71	7.1	EUR	GG	NA	0	NA
STID0000006829	Tyrol_Control	PMID:22496589|PMID:23381693	60	6.4	EUR	GG	NA	0	NA
STID0000007712	Tyrol_Control	PMID:22496589|PMID:23381693	71	7.4	EUR	NA	NA	0	NA
STID0000007716	Tyrol_Control	PMID:22496589|PMID:23381693	69	61.4	EUR	GG	NA	0	NA
STID0000007718	Tyrol_Control	PMID:22496589|PMID:23381693	73	7.1	EUR	GG	NA	0	NA
STID0000007719	Tyrol_Control	PMID:22496589|PMID:23381693	69	3.8	EUR	GG	NA	0	NA
STID0000007721	Tyrol_Control	PMID:22496589|PMID:23381693	60	13.5	EUR	GG	NA	0	NA
STID0000007722	Tyrol_Control	PMID:22496589|PMID:23381693	76	1.2	EUR	GG	NA	0	NA
STID0000007723	Tyrol_Control	PMID:22496589|PMID:23381693	73	6.1	EUR	GG	NA	0	NA
STID0000007730	Tyrol_Control	PMID:22496589|PMID:23381693	74	16.5	EUR	GG	NA	0	NA
STID0000007735	Tyrol_Control	PMID:22496589|PMID:23381693	70	3	EUR	NA	NA	0	NA
STID0000007738	Tyrol_Control	PMID:22496589|PMID:23381693	75	5.9	EUR	GG	NA	0	NA
STID0000007739	Tyrol_Control	PMID:22496589|PMID:23381693	76	13.2	EUR	GG	NA	0	NA
STID0000007742	Tyrol_Control	PMID:22496589|PMID:23381693	71	8.6	EUR	GG	NA	0	NA
STID0000007743	Tyrol_Control	PMID:22496589|PMID:23381693	76	6	EUR	GG	NA	0	NA
STID0000007744	Tyrol_Control	PMID:22496589|PMID:23381693	70	4.1	EUR	GG	NA	0	NA
STID0000007745	Tyrol_Control	PMID:22496589|PMID:23381693	72	6	EUR	GG	NA	0	NA
STID0000007751	Tyrol_Control	PMID:22496589|PMID:23381693	75	8.1	EUR	GG	NA	0	NA
STID0000007752	Tyrol_Control	PMID:22496589|PMID:23381693	72	6.7	EUR	GG	NA	0	NA
STID0000007753	Tyrol_Control	PMID:22496589|PMID:23381693	58	9	EUR	NA	NA	0	NA
STID0000007754	Tyrol_Control	PMID:22496589|PMID:23381693	60	3.8	EUR	GG	NA	0	NA
STID0000007755	Tyrol_Control	PMID:22496589|PMID:23381693	68	11.1	EUR	GG	NA	0	NA
STID0000007756	Tyrol_Control	PMID:22496589|PMID:23381693	68	7	EUR	GG	NA	0	NA
STID0000007757	Tyrol_Control	PMID:22496589|PMID:23381693	74	4.2	EUR	GG	NA	0	NA
STID0000007758	Tyrol_Control	PMID:22496589|PMID:23381693	68	5.1	EUR	GG	NA	0	NA
STID0000007759	Tyrol_Control	PMID:22496589|PMID:23381693	67	4.1	EUR	GG	NA	0	NA
STID0000009541	Tyrol_Control	PMID:22496589|PMID:23381693	71	38	EUR	GG	NA	0	NA
STID0000009542	Tyrol_Control	PMID:22496589|PMID:23381693	67	7.6	EUR	GG	NA	0	NA
STID0000009543	Tyrol_Control	PMID:22496589|PMID:23381693	55	3.5	EUR	GG	NA	0	NA
STID0000009544	Tyrol_Control	PMID:22496589|PMID:23381693	63	7.9	EUR	GG	NA	0	NA
STID0000009546	Tyrol_Control	PMID:22496589|PMID:23381693	65	5.4	EUR	GG	NA	0	NA
STID0000009547	Tyrol_Control	PMID:22496589|PMID:23381693	68	4.6	EUR	GG	NA	0	NA
STID0000009548	Tyrol_Control	PMID:22496589|PMID:23381693	50	2.2	EUR	GG	NA	0	NA
STID0000009549	Tyrol_Control	PMID:22496589|PMID:23381693	76	2.1	EUR	GG	NA	0	NA
STID0000009550	Tyrol_Control	PMID:22496589|PMID:23381693	66	10	EUR	GG	NA	0	NA
STID0000009551	Tyrol_Control	PMID:22496589|PMID:23381693	61	1	EUR	GG	NA	0	NA
STID0000009554	Tyrol_Control	PMID:22496589|PMID:23381693	67	5.5	EUR	GG	NA	0	NA
STID0000009555	Tyrol_Control	PMID:22496589|PMID:23381693	54	2.4	EUR	GG	NA	0	NA
STID0000009560	Tyrol_Control	PMID:22496589|PMID:23381693	69	8.3	EUR	GG	NA	0	NA
STID0000009561	Tyrol_Control	PMID:22496589|PMID:23381693	53	0.6	EUR	GG	NA	0	NA
STID0000009562	Tyrol_Control	PMID:22496589|PMID:23381693	63	5.3	EUR	GG	NA	0	NA
STID0000009563	Tyrol_Control	PMID:22496589|PMID:23381693	66	3.2	EUR	GG	NA	0	NA
STID0000009564	Tyrol_Control	PMID:22496589|PMID:23381693	64	6.5	EUR	GG	NA	0	NA
STID0000009565	Tyrol_Control	PMID:22496589|PMID:23381693	55	4.5	EUR	GG	NA	0	NA
STID0000009566	Tyrol_Control	PMID:22496589|PMID:23381693	76	8.9	EUR	GG	NA	0	NA
STID0000009567	Tyrol_Control	PMID:22496589|PMID:23381693	48	2.8	EUR	GG	NA	0	NA
STID0000009568	Tyrol_Control	PMID:22496589|PMID:23381693	63	5	EUR	GG	NA	0	NA
STID0000009570	Tyrol_Control	PMID:22496589|PMID:23381693	66	2.7	EUR	GG	NA	0	NA
STID0000009571	Tyrol_Control	PMID:22496589|PMID:23381693	73	5.8	EUR	GG	NA	0	NA
STID0000009572	Tyrol_Control	PMID:22496589|PMID:23381693	71	2.8	EUR	GG	NA	0	NA
STID0000009573	Tyrol_Control	PMID:22496589|PMID:23381693	58	6.6	EUR	AG	NA	0	NA
STID0000009574	Tyrol_Control	PMID:22496589|PMID:23381693	71	3.5	EUR	GG	NA	0	NA
STID0000009575	Tyrol_Control	PMID:22496589|PMID:23381693	57	3.4	EUR	GG	NA	0	NA
STID0000009579	Tyrol_Control	PMID:22496589|PMID:23381693	72	8.7	EUR	GG	NA	0	NA
STID0000009580	Tyrol_Control	PMID:22496589|PMID:23381693	66	4.8	EUR	GG	NA	0	NA
STID0000009581	Tyrol_Control	PMID:22496589|PMID:23381693	76	16.4	EUR	GG	NA	0	NA
STID0000009582	Tyrol_Control	PMID:22496589|PMID:23381693	81	11.2	EUR	GG	NA	0	NA
STID0000009583	Tyrol_Control	PMID:22496589|PMID:23381693	57	10.8	EUR	GG	NA	0	NA
STID0000009584	Tyrol_Control	PMID:22496589|PMID:23381693	59	4.3	EUR	GG	NA	0	NA
STID0000009585	Tyrol_Control	PMID:22496589|PMID:23381693	60	4.3	EUR	AG	NA	0	NA
STID0000009586	Tyrol_Control	PMID:22496589|PMID:23381693	67	5.8	EUR	GG	NA	0	NA
STID0000009587	Tyrol_Control	PMID:22496589|PMID:23381693	65	11.5	EUR	GG	NA	0	NA
STID0000009588	Tyrol_Control	PMID:22496589|PMID:23381693	64	5.3	EUR	GG	NA	0	NA
STID0000009589	Tyrol_Control	PMID:22496589|PMID:23381693	67	4.6	EUR	GG	NA	0	NA
STID0000009590	Tyrol_Control	PMID:22496589|PMID:23381693	76	11	EUR	GG	NA	0	NA
STID0000009591	Tyrol_Control	PMID:22496589|PMID:23381693	50	8.3	EUR	AG	NA	0	NA
STID0000009592	Tyrol_Control	PMID:22496589|PMID:23381693	63	4.7	EUR	GG	NA	0	NA
STID0000009595	Tyrol_Control	PMID:22496589|PMID:23381693	67	5.5	EUR	GG	NA	0	NA
STID0000009596	Tyrol_Control	PMID:22496589|PMID:23381693	72	6.7	EUR	GG	NA	0	NA
STID0000009597	Tyrol_Control	PMID:22496589|PMID:23381693	60	6.8	EUR	GG	NA	0	NA
STID0000009598	Tyrol_Control	PMID:22496589|PMID:23381693	71	21.4	EUR	GG	NA	0	NA
STID0000009600	Tyrol_Control	PMID:22496589|PMID:23381693	63	9.1	EUR	GG	NA	0	NA
STID0000009601	Tyrol_Control	PMID:22496589|PMID:23381693	65	7.4	EUR	GG	NA	0	NA
STID0000009602	Tyrol_Control	PMID:22496589|PMID:23381693	52	5	EUR	GG	NA	0	NA
STID0000009603	Tyrol_Control	PMID:22496589|PMID:23381693	49	4.2	EUR	GG	NA	0	NA
STID0000009605	Tyrol_Control	PMID:22496589|PMID:23381693	69	5.65	EUR	GG	NA	0	NA
STID0000009606	Tyrol_Control	PMID:22496589|PMID:23381693	55	2.1	EUR	AG	NA	0	NA
STID0000009607	Tyrol_Control	PMID:22496589|PMID:23381693	71	12.9	EUR	GG	NA	0	NA
STID0000009608	Tyrol_Control	PMID:22496589|PMID:23381693	65	9.4	EUR	GG	NA	0	NA
STID0000009609	Tyrol_Control	PMID:22496589|PMID:23381693	53	1.3	EUR	GG	NA	0	NA
STID0000009610	Tyrol_Control	PMID:22496589|PMID:23381693	57	5.2	EUR	GG	NA	0	NA
STID0000009612	Tyrol_Control	PMID:22496589|PMID:23381693	49	4.9	EUR	GG	NA	0	NA
STID0000009613	Tyrol_Control	PMID:22496589|PMID:23381693	79	6.8	EUR	GG	NA	0	NA
STID0000009615	Tyrol_Control	PMID:22496589|PMID:23381693	56	4.5	EUR	GG	NA	0	NA
STID0000009616	Tyrol_Control	PMID:22496589|PMID:23381693	57	1.8	EUR	GG	NA	0	NA
STID0000009617	Tyrol_Control	PMID:22496589|PMID:23381693	69	6	EUR	GG	NA	0	NA
STID0000009618	Tyrol_Control	PMID:22496589|PMID:23381693	58	4.8	EUR	GG	NA	0	NA
STID0000009619	Tyrol_Control	PMID:22496589|PMID:23381693	63	6.9	EUR	GG	NA	0	NA
STID0000009620	Tyrol_Control	PMID:22496589|PMID:23381693	64	5.5	EUR	GG	NA	0	NA
STID0000009621	Tyrol_Control	PMID:22496589|PMID:23381693	77	18	EUR	GG	NA	0	NA
STID0000009622	Tyrol_Control	PMID:22496589|PMID:23381693	61	5.2	EUR	AG	NA	0	NA
STID0000009623	Tyrol_Control	PMID:22496589|PMID:23381693	60	5.5	EUR	GG	NA	0	NA
STID0000009624	Tyrol_Control	PMID:22496589|PMID:23381693	64	4.8	EUR	GG	NA	0	NA
STID0000009625	Tyrol_Control	PMID:22496589|PMID:23381693	61	5.9	EUR	GG	NA	0	NA
STID0000009626	Tyrol_Control	PMID:22496589|PMID:23381693	56	7.2	EUR	GG	NA	0	NA
STID0000009627	Tyrol_Control	PMID:22496589|PMID:23381693	50	1.9	EUR	GG	NA	0	NA
STID0000009628	Tyrol_Control	PMID:22496589|PMID:23381693	78	14.5	EUR	GG	NA	0	NA
STID0000009629	Tyrol_Control	PMID:22496589|PMID:23381693	56	6.9	EUR	GG	NA	0	NA
STID0000009630	Tyrol_Control	PMID:22496589|PMID:23381693	49	4	EUR	GG	NA	0	NA
STID0000009631	Tyrol_Control	PMID:22496589|PMID:23381693	58	4.7	EUR	GG	NA	0	NA
STID0000009632	Tyrol_Control	PMID:22496589|PMID:23381693	49	1.9	EUR	GG	NA	0	NA
STID0000009633	Tyrol_Control	PMID:22496589|PMID:23381693	56	7.7	EUR	GG	NA	0	NA
STID0000009634	Tyrol_Control	PMID:22496589|PMID:23381693	65	4.7	EUR	GG	NA	0	NA
STID0000009635	Tyrol_Control	PMID:22496589|PMID:23381693	57	5.2	EUR	GG	NA	0	NA
STID0000009636	Tyrol_Control	PMID:22496589|PMID:23381693	46	1.3	EUR	GG	NA	0	NA
STID0000009638	Tyrol_Control	PMID:22496589|PMID:23381693	60	1.8	EUR	AG	NA	0	NA
STID0000009639	Tyrol_Control	PMID:22496589|PMID:23381693	48	2.4	EUR	GG	NA	0	NA
STID0000010373	Tyrol_Control	PMID:22496589|PMID:23381693	59	3.4	EUR	GG	NA	0	NA
STID0000010374	Tyrol_Control	PMID:22496589|PMID:23381693	43	3	EUR	GG	NA	0	NA
STID0000010375	Tyrol_Control	PMID:22496589|PMID:23381693	69	3.8	EUR	GG	NA	0	NA
STID0000010376	Tyrol_Control	PMID:22496589|PMID:23381693	72	1.6	EUR	NA	NA	0	NA
STID0000010377	Tyrol_Control	PMID:22496589|PMID:23381693	52	2.7	EUR	GG	NA	0	NA
STID0000010378	Tyrol_Control	PMID:22496589|PMID:23381693	64	2.6	EUR	GG	NA	0	NA
STID0000010379	Tyrol_Control	PMID:22496589|PMID:23381693	52	1.8	EUR	GG	NA	0	NA
STID0000010381	Tyrol_Control	PMID:22496589|PMID:23381693	65	1.4	EUR	GG	NA	0	NA
STID0000010382	Tyrol_Control	PMID:22496589|PMID:23381693	60	2.5	EUR	GG	NA	0	NA
STID0000010388	Tyrol_Control	PMID:22496589|PMID:23381693	45	1.5	EUR	GG	NA	0	NA
STID0000010389	Tyrol_Control	PMID:22496589|PMID:23381693	62	6.8	EUR	GG	NA	0	NA
STID0000010392	Tyrol_Control	PMID:22496589|PMID:23381693	63	2.8	EUR	GG	NA	0	NA
STID0000010395	Tyrol_Control	PMID:22496589|PMID:23381693	63	3	EUR	GG	NA	0	NA
STID0000010396	Tyrol_Control	PMID:22496589|PMID:23381693	61	4.2	EUR	GG	NA	0	NA
STID0000010397	Tyrol_Control	PMID:22496589|PMID:23381693	41	3.5	EUR	GG	NA	0	NA
STID0000010400	Tyrol_Control	PMID:22496589|PMID:23381693	68	11.3	EUR	GG	NA	0	NA
STID0000010401	Tyrol_Control	PMID:22496589|PMID:23381693	65	5.5	EUR	GG	NA	0	NA
STID0000010403	Tyrol_Control	PMID:22496589|PMID:23381693	64	2.7	EUR	GG	NA	0	NA
STID0000010404	Tyrol_Control	PMID:22496589|PMID:23381693	61	2.5	EUR	GG	NA	0	NA
STID0000010405	Tyrol_Control	PMID:22496589|PMID:23381693	64	3.3	EUR	GG	NA	0	NA
STID0000010406	Tyrol_Control	PMID:22496589|PMID:23381693	50	2.4	EUR	GG	NA	0	NA
STID0000010407	Tyrol_Control	PMID:22496589|PMID:23381693	67	4.8	EUR	GG	NA	0	NA
STID0000010408	Tyrol_Control	PMID:22496589|PMID:23381693	40	5.5	EUR	GG	NA	0	NA
STID0000010409	Tyrol_Control	PMID:22496589|PMID:23381693	50	2.4	EUR	GG	NA	0	NA
STID0000010413	Tyrol_Control	PMID:22496589|PMID:23381693	65	2.6	EUR	GG	NA	0	NA
STID0000010414	Tyrol_Control	PMID:22496589|PMID:23381693	55	3.9	EUR	GG	NA	0	NA
STID0000010417	Tyrol_Control	PMID:22496589|PMID:23381693	61	2.8	EUR	GG	NA	0	NA
STID0000010419	Tyrol_Control	PMID:22496589|PMID:23381693	60	2.3	EUR	GG	NA	0	NA
STID0000010420	Tyrol_Control	PMID:22496589|PMID:23381693	61	9.1	EUR	AG	NA	0	NA
STID0000010421	Tyrol_Control	PMID:22496589|PMID:23381693	67	5.8	EUR	GG	NA	0	NA
STID0000010422	Tyrol_Control	PMID:22496589|PMID:23381693	57	7.4	EUR	GG	NA	0	NA
STID0000010424	Tyrol_Control	PMID:22496589|PMID:23381693	68	9.1	EUR	AG	NA	0	NA
STID0000010427	Tyrol_Control	PMID:22496589|PMID:23381693	65	2.5	EUR	GG	NA	0	NA
STID0000010428	Tyrol_Control	PMID:22496589|PMID:23381693	66	8.7	EUR	GG	NA	0	NA
STID0000010430	Tyrol_Control	PMID:22496589|PMID:23381693	61	2.8	EUR	GG	NA	0	NA
STID0000010431	Tyrol_Control	PMID:22496589|PMID:23381693	52	3.1	EUR	GG	NA	0	NA
STID0000010432	Tyrol_Control	PMID:22496589|PMID:23381693	50	5.3	EUR	GG	NA	0	NA
STID0000010433	Tyrol_Control	PMID:22496589|PMID:23381693	42	4	EUR	GG	NA	0	NA
STID0000010434	Tyrol_Control	PMID:22496589|PMID:23381693	48	3.5	EUR	AG	NA	0	NA
STID0000010435	Tyrol_Control	PMID:22496589|PMID:23381693	64	15.4	EUR	GG	NA	0	NA
STID0000010436	Tyrol_Control	PMID:22496589|PMID:23381693	47	1.6	EUR	GG	NA	0	NA
STID0000010437	Tyrol_Control	PMID:22496589|PMID:23381693	57	3.5	EUR	GG	NA	0	NA
STID0000010438	Tyrol_Control	PMID:22496589|PMID:23381693	63	2.3	EUR	GG	NA	0	NA
STID0000010439	Tyrol_Control	PMID:22496589|PMID:23381693	58	4.6	EUR	GG	NA	0	NA
STID0000010440	Tyrol_Control	PMID:22496589|PMID:23381693	67	27.5	EUR	GG	NA	0	NA
STID0000010441	Tyrol_Control	PMID:22496589|PMID:23381693	60	5.4	EUR	GG	NA	0	NA
STID0000010442	Tyrol_Control	PMID:22496589|PMID:23381693	49	1.4	EUR	AG	NA	0	NA
STID0000010443	Tyrol_Control	PMID:22496589|PMID:23381693	61	5.5	EUR	GG	NA	0	NA
STID0000010444	Tyrol_Control	PMID:22496589|PMID:23381693	59	4.2	EUR	GG	NA	0	NA
STID0000010445	Tyrol_Control	PMID:22496589|PMID:23381693	55	1.9	EUR	GG	NA	0	NA
STID0000010446	Tyrol_Control	PMID:22496589|PMID:23381693	46	1.9	EUR	GG	NA	0	NA
STID0000010447	Tyrol_Control	PMID:22496589|PMID:23381693	55	4.4	EUR	GG	NA	0	NA
STID0000010448	Tyrol_Control	PMID:22496589|PMID:23381693	57	2.4	EUR	GG	NA	0	NA
STID0000010449	Tyrol_Control	PMID:22496589|PMID:23381693	79	11.2	EUR	GG	NA	0	NA
STID0000010450	Tyrol_Control	PMID:22496589|PMID:23381693	65	6.1	EUR	GG	NA	0	NA
STID0000010453	Tyrol_Control	PMID:22496589|PMID:23381693	62	3.3	EUR	GG	NA	0	NA
STID0000010454	Tyrol_Control	PMID:22496589|PMID:23381693	52	3.2	EUR	GG	NA	0	NA
STID0000010455	Tyrol_Control	PMID:22496589|PMID:23381693	54	3.2	EUR	GG	NA	0	NA
STID0000010466	Tyrol_Control	PMID:22496589|PMID:23381693	58	3.7	EUR	GG	NA	0	NA
STID0000010507	Tyrol_Control	PMID:22496589|PMID:23381693	59	9.3	EUR	GG	NA	0	NA
STID0000010509	Tyrol_Control	PMID:22496589|PMID:23381693	65	4.3	EUR	GG	NA	0	NA
STID0000011149	Tyrol_Control	PMID:22496589|PMID:23381693	56	1.9	EUR	GG	NA	0	NA
STID0000011150	Tyrol_Control	PMID:22496589|PMID:23381693	60	6.1	EUR	GG	NA	0	NA
STID0000011152	Tyrol_Control	PMID:22496589|PMID:23381693	59	2.4	EUR	GG	NA	0	NA
STID0000011153	Tyrol_Control	PMID:22496589|PMID:23381693	53	2.7	EUR	GG	NA	0	NA
STID0000011156	Tyrol_Control	PMID:22496589|PMID:23381693	66	6.2	EUR	GG	NA	0	NA
STID0000011157	Tyrol_Control	PMID:22496589|PMID:23381693	65	5	EUR	GG	NA	0	NA
STID0000011158	Tyrol_Control	PMID:22496589|PMID:23381693	65	4.8	EUR	GG	NA	0	NA
STID0000011159	Tyrol_Control	PMID:22496589|PMID:23381693	64	5.3	EUR	GG	NA	0	NA
STID0000011160	Tyrol_Control	PMID:22496589|PMID:23381693	63	2.8	EUR	GG	NA	0	NA
STID0000011161	Tyrol_Control	PMID:22496589|PMID:23381693	63	7.7	EUR	GG	NA	0	NA
STID0000011162	Tyrol_Control	PMID:22496589|PMID:23381693	74	9.2	EUR	GG	NA	0	NA
STID0000011163	Tyrol_Control	PMID:22496589|PMID:23381693	62	9	EUR	GG	NA	0	NA
STID0000011164	Tyrol_Control	PMID:22496589|PMID:23381693	57	2.1	EUR	GG	NA	0	NA
STID0000011165	Tyrol_Control	PMID:22496589|PMID:23381693	57	3.5	EUR	GG	NA	0	NA
STID0000011166	Tyrol_Control	PMID:22496589|PMID:23381693	54	8.6	EUR	GG	NA	0	NA
STID0000011167	Tyrol_Control	PMID:22496589|PMID:23381693	52	4.5	EUR	GG	NA	0	NA
STID0000011168	Tyrol_Control	PMID:22496589|PMID:23381693	49	3.6	EUR	GG	NA	0	NA
STID0000011169	Tyrol_Control	PMID:22496589|PMID:23381693	47	4	EUR	GG	NA	0	NA
STID0000011170	Tyrol_Control	PMID:22496589|PMID:23381693	54	4	EUR	GG	NA	0	NA
STID0000011171	Tyrol_Control	PMID:22496589|PMID:23381693	63	2.6	EUR	GG	NA	0	NA
STID0000011172	Tyrol_Control	PMID:22496589|PMID:23381693	66	2.9	EUR	GG	NA	0	NA
STID0000011173	Tyrol_Control	PMID:22496589|PMID:23381693	59	50	EUR	GG	NA	0	NA
STID0000011174	Tyrol_Control	PMID:22496589|PMID:23381693	53	4.5	EUR	GG	NA	0	NA
STID0000011175	Tyrol_Control	PMID:22496589|PMID:23381693	47	1.2	EUR	GG	NA	0	NA
STID0000011176	Tyrol_Control	PMID:22496589|PMID:23381693	68	2	EUR	GG	NA	0	NA
STID0000011177	Tyrol_Control	PMID:22496589|PMID:23381693	66	18.2	EUR	GG	NA	0	NA
STID0000011178	Tyrol_Control	PMID:22496589|PMID:23381693	65	5.5	EUR	GG	NA	0	NA
STID0000011179	Tyrol_Control	PMID:22496589|PMID:23381693	65	4.2	EUR	GG	NA	0	NA
STID0000011180	Tyrol_Control	PMID:22496589|PMID:23381693	64	2.5	EUR	GG	NA	0	NA
STID0000011181	Tyrol_Control	PMID:22496589|PMID:23381693	64	0.9	EUR	GG	NA	0	NA
STID0000011182	Tyrol_Control	PMID:22496589|PMID:23381693	64	2.4	EUR	GG	NA	0	NA
STID0000011183	Tyrol_Control	PMID:22496589|PMID:23381693	60	9.2	EUR	GG	NA	0	NA
STID0000011184	Tyrol_Control	PMID:22496589|PMID:23381693	63	3	EUR	GG	NA	0	NA
STID0000011187	Tyrol_Control	PMID:22496589|PMID:23381693	58	10.8	EUR	GG	NA	0	NA
STID0000011188	Tyrol_Control	PMID:22496589|PMID:23381693	58	4.2	EUR	GG	NA	0	NA
STID0000011189	Tyrol_Control	PMID:22496589|PMID:23381693	58	1.8	EUR	GG	NA	0	NA
STID0000011190	Tyrol_Control	PMID:22496589|PMID:23381693	57	3.4	EUR	GG	NA	0	NA
STID0000011191	Tyrol_Control	PMID:22496589|PMID:23381693	56	2.4	EUR	GG	NA	0	NA
STID0000011192	Tyrol_Control	PMID:22496589|PMID:23381693	64	7.9	EUR	GG	NA	0	NA
STID0000011193	Tyrol_Control	PMID:22496589|PMID:23381693	57	4.6	EUR	GG	NA	0	NA
STID0000011195	Tyrol_Control	PMID:22496589|PMID:23381693	55	5.7	EUR	GG	NA	0	NA
STID0000011197	Tyrol_Control	PMID:22496589|PMID:23381693	54	3.7	EUR	GG	NA	0	NA
STID0000011198	Tyrol_Control	PMID:22496589|PMID:23381693	51	4.2	EUR	GG	NA	0	NA
STID0000011199	Tyrol_Control	PMID:22496589|PMID:23381693	61	15.8	EUR	GG	NA	0	NA
STID0000011200	Tyrol_Control	PMID:22496589|PMID:23381693	60	5.1	EUR	GG	NA	0	NA
STID0000011201	Tyrol_Control	PMID:22496589|PMID:23381693	48	1.3	EUR	AG	NA	0	NA
STID0000011202	Tyrol_Control	PMID:22496589|PMID:23381693	56	5	EUR	GG	NA	0	NA
STID0000011203	Tyrol_Control	PMID:22496589|PMID:23381693	44	1.1	EUR	GG	NA	0	NA
STID0000011204	Tyrol_Control	PMID:22496589|PMID:23381693	59	3.9	EUR	GG	NA	0	NA
STID0000011205	Tyrol_Control	PMID:22496589|PMID:23381693	64	2.3	EUR	GG	NA	0	NA
STID0000011207	Tyrol_Control	PMID:22496589|PMID:23381693	55	3.3	EUR	GG	NA	0	NA
STID0000011209	Tyrol_Control	PMID:22496589|PMID:23381693	55	2	EUR	GG	NA	0	NA
STID0000011213	Tyrol_Control	PMID:22496589|PMID:23381693	63	3.5	EUR	GG	NA	0	NA
STID0000011214	Tyrol_Control	PMID:22496589|PMID:23381693	66	5	EUR	GG	NA	0	NA
STID0000011215	Tyrol_Control	PMID:22496589|PMID:23381693	59	2.4	EUR	GG	NA	0	NA
STID0000011217	Tyrol_Control	PMID:22496589|PMID:23381693	55	31	EUR	GG	NA	0	NA
STID0000011219	Tyrol_Control	PMID:22496589|PMID:23381693	54	1.3	EUR	GG	NA	0	NA
STID0000011220	Tyrol_Control	PMID:22496589|PMID:23381693	54	4.4	EUR	GG	NA	0	NA
STID0000011221	Tyrol_Control	PMID:22496589|PMID:23381693	59	2.8	EUR	AG	NA	0	NA
STID0000011222	Tyrol_Control	PMID:22496589|PMID:23381693	54	4.5	EUR	GG	NA	0	NA
STID0000011223	Tyrol_Control	PMID:22496589|PMID:23381693	54	3.8	EUR	GG	NA	0	NA
STID0000011227	Tyrol_Control	PMID:22496589|PMID:23381693	50	5	EUR	GG	NA	0	NA
STID0000011228	Tyrol_Control	PMID:22496589|PMID:23381693	49	1.7	EUR	GG	NA	0	NA
STID0000011231	Tyrol_Control	PMID:22496589|PMID:23381693	42	2.4	EUR	GG	NA	0	NA
STID0000011232	Tyrol_Control	PMID:22496589|PMID:23381693	35	5.65	EUR	GG	NA	0	NA
STID0000011233	Tyrol_Control	PMID:22496589|PMID:23381693	31	1.8	EUR	GG	NA	0	NA
STID0000011234	Tyrol_Control	PMID:22496589|PMID:23381693	64	13.2	EUR	GG	NA	0	NA
STID0000011235	Tyrol_Control	PMID:22496589|PMID:23381693	46	6.2	EUR	GG	NA	0	NA
STID0000011236	Tyrol_Control	PMID:22496589|PMID:23381693	40	2.4	EUR	GG	NA	0	NA
STID0000011237	Tyrol_Control	PMID:22496589|PMID:23381693	65	5.7	EUR	GG	NA	0	NA
STID0000011238	Tyrol_Control	PMID:22496589|PMID:23381693	50	2.4	EUR	GG	NA	0	NA
STID0000011240	Tyrol_Control	PMID:22496589|PMID:23381693	62	7.9	EUR	GG	NA	0	NA
STID0000011241	Tyrol_Control	PMID:22496589|PMID:23381693	64	2.9	EUR	GG	NA	0	NA
STID0000011243	Tyrol_Control	PMID:22496589|PMID:23381693	49	1.9	EUR	GG	NA	0	NA
STID0000011244	Tyrol_Control	PMID:22496589|PMID:23381693	48	1.8	EUR	GG	NA	0	NA
STID0000011245	Tyrol_Control	PMID:22496589|PMID:23381693	47	4.2	EUR	GG	NA	0	NA
STID0000011246	Tyrol_Control	PMID:22496589|PMID:23381693	48	1.5	EUR	GG	NA	0	NA
STID0000011247	Tyrol_Control	PMID:22496589|PMID:23381693	44	1.6	EUR	GG	NA	0	NA
STID0000011248	Tyrol_Control	PMID:22496589|PMID:23381693	43	2.2	EUR	GG	NA	0	NA
STID0000011249	Tyrol_Control	PMID:22496589|PMID:23381693	61	2.7	EUR	GG	NA	0	NA
STID0000011250	Tyrol_Control	PMID:22496589|PMID:23381693	58	6.2	EUR	GG	NA	0	NA
STID0000011252	Tyrol_Control	PMID:22496589|PMID:23381693	57	2.8	EUR	GG	NA	0	NA
STID0000011253	Tyrol_Control	PMID:22496589|PMID:23381693	54	4	EUR	GG	NA	0	NA
STID0000011254	Tyrol_Control	PMID:22496589|PMID:23381693	59	1.9	EUR	GG	NA	0	NA
STID0000011740	Tyrol_Control	PMID:22496589|PMID:23381693	67	3.8	EUR	GG	NA	0	NA
STID0000011741	Tyrol_Control	PMID:22496589|PMID:23381693	63	4.1	EUR	GG	NA	0	NA
STID0000011742	Tyrol_Control	PMID:22496589|PMID:23381693	58	1.9	EUR	AG	NA	0	NA
STID0000011743	Tyrol_Control	PMID:22496589|PMID:23381693	67	5.1	EUR	GG	NA	0	NA
STID0000011744	Tyrol_Control	PMID:22496589|PMID:23381693	70	1.5	EUR	GG	NA	0	NA
STID0000011745	Tyrol_Control	PMID:22496589|PMID:23381693	51	2.7	EUR	GG	NA	0	NA
STID0000011747	Tyrol_Control	PMID:22496589|PMID:23381693	63	2.3	EUR	GG	NA	0	NA
STID0000011748	Tyrol_Control	PMID:22496589|PMID:23381693	54	2.7	EUR	GG	NA	0	NA
STID0000011750	Tyrol_Control	PMID:22496589|PMID:23381693	56	2.7	EUR	AG	NA	0	NA
STID0000011751	Tyrol_Control	PMID:22496589|PMID:23381693	59	2.1	EUR	GG	NA	0	NA
STID0000011753	Tyrol_Control	PMID:22496589|PMID:23381693	60	11.2	EUR	GG	NA	0	NA
STID0000011754	Tyrol_Control	PMID:22496589|PMID:23381693	67	2.6	EUR	GG	NA	0	NA
STID0000011757	Tyrol_Control	PMID:22496589|PMID:23381693	57	2.3	EUR	GG	NA	0	NA
STID0000011758	Tyrol_Control	PMID:22496589|PMID:23381693	72	3.8	EUR	GG	NA	0	NA
STID0000011759	Tyrol_Control	PMID:22496589|PMID:23381693	57	2.4	EUR	GG	NA	0	NA
STID0000011760	Tyrol_Control	PMID:22496589|PMID:23381693	51	2.2	EUR	GG	NA	0	NA
STID0000011761	Tyrol_Control	PMID:22496589|PMID:23381693	64	4	EUR	GG	NA	0	NA
STID0000011762	Tyrol_Control	PMID:22496589|PMID:23381693	60	2.9	EUR	GG	NA	0	NA
STID0000011763	Tyrol_Control	PMID:22496589|PMID:23381693	63	2	EUR	GG	NA	0	NA
STID0000011765	Tyrol_Control	PMID:22496589|PMID:23381693	48	1.5	EUR	GG	NA	0	NA
STID0000011766	Tyrol_Control	PMID:22496589|PMID:23381693	52	2.9	EUR	AG	NA	0	NA
STID0000011767	Tyrol_Control	PMID:22496589|PMID:23381693	60	2.4	EUR	GG	NA	0	NA
STID0000011769	Tyrol_Control	PMID:22496589|PMID:23381693	55	1.9	EUR	GG	NA	0	NA
STID0000011772	Tyrol_Control	PMID:22496589|PMID:23381693	61	2.6	EUR	GG	NA	0	NA
STID0000011773	Tyrol_Control	PMID:22496589|PMID:23381693	46	1.6	EUR	GG	NA	0	NA
STID0000011775	Tyrol_Control	PMID:22496589|PMID:23381693	58	2	EUR	GG	NA	0	NA
STID0000011776	Tyrol_Control	PMID:22496589|PMID:23381693	65	8.6	EUR	AG	NA	0	NA
STID0000011777	Tyrol_Control	PMID:22496589|PMID:23381693	58	1.9	EUR	GG	NA	0	NA
STID0000011778	Tyrol_Control	PMID:22496589|PMID:23381693	64	4.2	EUR	GG	NA	0	NA
STID0000011779	Tyrol_Control	PMID:22496589|PMID:23381693	54	7.9	EUR	GG	NA	0	NA
STID0000011780	Tyrol_Control	PMID:22496589|PMID:23381693	53	2.8	EUR	GG	NA	0	NA
STID0000011781	Tyrol_Control	PMID:22496589|PMID:23381693	43	1.8	EUR	GG	NA	0	NA
STID0000011782	Tyrol_Control	PMID:22496589|PMID:23381693	55	2.5	EUR	GG	NA	0	NA
STID0000011784	Tyrol_Control	PMID:22496589|PMID:23381693	66	2.7	EUR	GG	NA	0	NA
STID0000011789	Tyrol_Control	PMID:22496589|PMID:23381693	58	7.9	EUR	GG	NA	0	NA
STID0000011790	Tyrol_Control	PMID:22496589|PMID:23381693	54	4.6	EUR	GG	NA	0	NA
STID0000011791	Tyrol_Control	PMID:22496589|PMID:23381693	44	3.1	EUR	GG	NA	0	NA
STID0000011792	Tyrol_Control	PMID:22496589|PMID:23381693	65	3.9	EUR	GG	NA	0	NA
STID0000011793	Tyrol_Control	PMID:22496589|PMID:23381693	54	2.4	EUR	GG	NA	0	NA
STID0000011794	Tyrol_Control	PMID:22496589|PMID:23381693	60	4.2	EUR	GG	NA	0	NA
STID0000011795	Tyrol_Control	PMID:22496589|PMID:23381693	46	3.6	EUR	GG	NA	0	NA
STID0000011796	Tyrol_Control	PMID:22496589|PMID:23381693	63	9.8	EUR	GG	NA	0	NA
STID0000011797	Tyrol_Control	PMID:22496589|PMID:23381693	53	3.6	EUR	GG	NA	0	NA
STID0000011798	Tyrol_Control	PMID:22496589|PMID:23381693	47	1.6	EUR	GG	NA	0	NA
STID0000011799	Tyrol_Control	PMID:22496589|PMID:23381693	63	3.7	EUR	GG	NA	0	NA
STID0000011800	Tyrol_Control	PMID:22496589|PMID:23381693	67	7.6	EUR	GG	NA	0	NA
STID0000011801	Tyrol_Control	PMID:22496589|PMID:23381693	45	2.4	EUR	GG	NA	0	NA
STID0000011802	Tyrol_Control	PMID:22496589|PMID:23381693	45	1.6	EUR	GG	NA	0	NA
STID0000011803	Tyrol_Control	PMID:22496589|PMID:23381693	42	1.5	EUR	GG	NA	0	NA
STID0000011804	Tyrol_Control	PMID:22496589|PMID:23381693	58	3.5	EUR	GG	NA	0	NA
STID0000011805	Tyrol_Control	PMID:22496589|PMID:23381693	57	2.3	EUR	GG	NA	0	NA
STID0000011806	Tyrol_Control	PMID:22496589|PMID:23381693	48	1.6	EUR	GG	NA	0	NA
STID0000011807	Tyrol_Control	PMID:22496589|PMID:23381693	62	5.3	EUR	GG	NA	0	NA
STID0000011808	Tyrol_Control	PMID:22496589|PMID:23381693	74	5.2	EUR	GG	NA	0	NA
STID0000011809	Tyrol_Control	PMID:22496589|PMID:23381693	65	12.5	EUR	GG	NA	0	NA
STID0000011810	Tyrol_Control	PMID:22496589|PMID:23381693	61	7.4	EUR	GG	NA	0	NA
STID0000011812	Tyrol_Control	PMID:22496589|PMID:23381693	70	4.2	EUR	GG	NA	0	NA
STID0000011813	Tyrol_Control	PMID:22496589|PMID:23381693	48	3.3	EUR	GG	NA	0	NA
STID0000011814	Tyrol_Control	PMID:22496589|PMID:23381693	65	12.5	EUR	GG	NA	0	NA
STID0000011816	Tyrol_Control	PMID:22496589|PMID:23381693	65	15.6	EUR	GG	NA	0	NA
STID0000011817	Tyrol_Control	PMID:22496589|PMID:23381693	59	5.3	EUR	GG	NA	0	NA
STID0000011819	Tyrol_Control	PMID:22496589|PMID:23381693	56	2.8	EUR	GG	NA	0	NA
STID0000011820	Tyrol_Control	PMID:22496589|PMID:23381693	44	1.8	EUR	GG	NA	0	NA
STID0000011821	Tyrol_Control	PMID:22496589|PMID:23381693	63	8.6	EUR	GG	NA	0	NA
STID0000011822	Tyrol_Control	PMID:22496589|PMID:23381693	48	2.6	EUR	GG	NA	0	NA
STID0000011824	Tyrol_Control	PMID:22496589|PMID:23381693	64	4.2	EUR	GG	NA	0	NA
STID0000011825	Tyrol_Control	PMID:22496589|PMID:23381693	56	2.2	EUR	AG	NA	0	NA
STID0000011826	Tyrol_Control	PMID:22496589|PMID:23381693	67	5.5	EUR	GG	NA	0	NA
STID0000011827	Tyrol_Control	PMID:22496589|PMID:23381693	49	5.9	EUR	GG	NA	0	NA
STID0000011828	Tyrol_Control	PMID:22496589|PMID:23381693	67	6.3	EUR	GG	NA	0	NA
STID0000011831	Tyrol_Control	PMID:22496589|PMID:23381693	77	9.2	EUR	GG	NA	0	NA
STID0000011833	Tyrol_Control	PMID:22496589|PMID:23381693	65	4.3	EUR	AG	NA	0	NA
STID0000011835	Tyrol_Control	PMID:22496589|PMID:23381693	62	4.2	EUR	GG	NA	0	NA
STID0000011836	Tyrol_Control	PMID:22496589|PMID:23381693	51	12.3	EUR	GG	NA	0	NA
STID0000011837	Tyrol_Control	PMID:22496589|PMID:23381693	46	3.2	EUR	GG	NA	0	NA
STID0000011838	Tyrol_Control	PMID:22496589|PMID:23381693	53	4.6	EUR	GG	NA	0	NA
STID0000011839	Tyrol_Control	PMID:22496589|PMID:23381693	55	2	EUR	GG	NA	0	NA
STID0000012368	Tyrol_Control	PMID:22496589|PMID:23381693	56	9.4	EUR	GG	NA	0	NA
STID0000012369	Tyrol_Control	PMID:22496589|PMID:23381693	78	7	EUR	GG	NA	0	NA
STID0000012370	Tyrol_Control	PMID:22496589|PMID:23381693	57	1.6	EUR	GG	NA	0	NA
STID0000012371	Tyrol_Control	PMID:22496589|PMID:23381693	58	2.4	EUR	GG	NA	0	NA
STID0000012372	Tyrol_Control	PMID:22496589|PMID:23381693	58	3.8	EUR	GG	NA	0	NA
STID0000012374	Tyrol_Control	PMID:22496589|PMID:23381693	58	2.7	EUR	GG	NA	0	NA
STID0000012376	Tyrol_Control	PMID:22496589|PMID:23381693	75	4.5	EUR	GG	NA	0	NA
STID0000012377	Tyrol_Control	PMID:22496589|PMID:23381693	59	2.7	EUR	GG	NA	0	NA
STID0000012378	Tyrol_Control	PMID:22496589|PMID:23381693	40	2.1	EUR	GG	NA	0	NA
STID0000012379	Tyrol_Control	PMID:22496589|PMID:23381693	54	3.7	EUR	GG	NA	0	NA
STID0000012380	Tyrol_Control	PMID:22496589|PMID:23381693	55	4.3	EUR	GG	NA	0	NA
STID0000012381	Tyrol_Control	PMID:22496589|PMID:23381693	47	1.3	EUR	GG	NA	0	NA
STID0000012382	Tyrol_Control	PMID:22496589|PMID:23381693	66	3.6	EUR	GG	NA	0	NA
STID0000012383	Tyrol_Control	PMID:22496589|PMID:23381693	47	1.5	EUR	GG	NA	0	NA
STID0000012384	Tyrol_Control	PMID:22496589|PMID:23381693	40	1.5	EUR	GG	NA	0	NA
STID0000012385	Tyrol_Control	PMID:22496589|PMID:23381693	47	1.3	EUR	GG	NA	0	NA
STID0000012386	Tyrol_Control	PMID:22496589|PMID:23381693	42	1.6	EUR	GG	NA	0	NA
STID0000012387	Tyrol_Control	PMID:22496589|PMID:23381693	59	2.4	EUR	GG	NA	0	NA
STID0000012388	Tyrol_Control	PMID:22496589|PMID:23381693	47	3.3	EUR	GG	NA	0	NA
STID0000012389	Tyrol_Control	PMID:22496589|PMID:23381693	58	4.5	EUR	GG	NA	0	NA
STID0000012391	Tyrol_Control	PMID:22496589|PMID:23381693	45	2.4	EUR	GG	NA	0	NA
STID0000012393	Tyrol_Control	PMID:22496589|PMID:23381693	59	7.6	EUR	GG	NA	0	NA
STID0000012394	Tyrol_Control	PMID:22496589|PMID:23381693	55	3.5	EUR	GG	NA	0	NA
STID0000012395	Tyrol_Control	PMID:22496589|PMID:23381693	49	2.4	EUR	GG	NA	0	NA
STID0000012396	Tyrol_Control	PMID:22496589|PMID:23381693	69	7.2	EUR	GG	NA	0	NA
STID0000012397	Tyrol_Control	PMID:22496589|PMID:23381693	75	5.8	EUR	GG	NA	0	NA
STID0000012399	Tyrol_Control	PMID:22496589|PMID:23381693	63	12.5	EUR	GG	NA	0	NA
STID0000012400	Tyrol_Control	PMID:22496589|PMID:23381693	59	2.6	EUR	GG	NA	0	NA
STID0000012401	Tyrol_Control	PMID:22496589|PMID:23381693	58	2.7	EUR	GG	NA	0	NA
STID0000012402	Tyrol_Control	PMID:22496589|PMID:23381693	54	5.5	EUR	GG	NA	0	NA
STID0000012404	Tyrol_Control	PMID:22496589|PMID:23381693	67	7.5	EUR	GG	NA	0	NA
STID0000012405	Tyrol_Control	PMID:22496589|PMID:23381693	68	3.6	EUR	GG	NA	0	NA
STID0000012406	Tyrol_Control	PMID:22496589|PMID:23381693	61	3.8	EUR	GG	NA	0	NA
STID0000012407	Tyrol_Control	PMID:22496589|PMID:23381693	67	3.8	EUR	GG	NA	0	NA
STID0000012408	Tyrol_Control	PMID:22496589|PMID:23381693	67	6.3	EUR	GG	NA	0	NA
STID0000012409	Tyrol_Control	PMID:22496589|PMID:23381693	73	15.5	EUR	GG	NA	0	NA
STID0000012410	Tyrol_Control	PMID:22496589|PMID:23381693	61	5.3	EUR	GG	NA	0	NA
STID0000012412	Tyrol_Control	PMID:22496589|PMID:23381693	59	10.3	EUR	GG	NA	0	NA
STID0000012413	Tyrol_Control	PMID:22496589|PMID:23381693	57	3.1	EUR	GG	NA	0	NA
STID0000012414	Tyrol_Control	PMID:22496589|PMID:23381693	57	3.7	EUR	GG	NA	0	NA
STID0000012415	Tyrol_Control	PMID:22496589|PMID:23381693	58	3.5	EUR	GG	NA	0	NA
STID0000012416	Tyrol_Control	PMID:22496589|PMID:23381693	64	4.4	EUR	GG	NA	0	NA
STID0000012417	Tyrol_Control	PMID:22496589|PMID:23381693	65	9.9	EUR	GG	NA	0	NA
STID0000012418	Tyrol_Control	PMID:22496589|PMID:23381693	61	3.7	EUR	GG	NA	0	NA
STID0000012419	Tyrol_Control	PMID:22496589|PMID:23381693	62	5.1	EUR	GG	NA	0	NA
STID0000012420	Tyrol_Control	PMID:22496589|PMID:23381693	58	7.4	EUR	GG	NA	0	NA
STID0000012421	Tyrol_Control	PMID:22496589|PMID:23381693	61	12.5	EUR	GG	NA	0	NA
STID0000012422	Tyrol_Control	PMID:22496589|PMID:23381693	64	7.2	EUR	GG	NA	0	NA
STID0000012423	Tyrol_Control	PMID:22496589|PMID:23381693	62	9.4	EUR	GG	NA	0	NA
STID0000012426	Tyrol_Control	PMID:22496589|PMID:23381693	72	3.3	EUR	GG	NA	0	NA
STID0000012427	Tyrol_Control	PMID:22496589|PMID:23381693	58	5.2	EUR	GG	NA	0	NA
STID0000012428	Tyrol_Control	PMID:22496589|PMID:23381693	40	1.3	EUR	GG	NA	0	NA
STID0000012429	Tyrol_Control	PMID:22496589|PMID:23381693	46	1.8	EUR	GG	NA	0	NA
STID0000012430	Tyrol_Control	PMID:22496589|PMID:23381693	67	3.5	EUR	GG	NA	0	NA
STID0000012431	Tyrol_Control	PMID:22496589|PMID:23381693	69	8	EUR	GG	NA	0	NA
STID0000012432	Tyrol_Control	PMID:22496589|PMID:23381693	72	14.6	EUR	GG	NA	0	NA
STID0000012433	Tyrol_Control	PMID:22496589|PMID:23381693	69	5.4	EUR	GG	NA	0	NA
STID0000012434	Tyrol_Control	PMID:22496589|PMID:23381693	46	3.8	EUR	GG	NA	0	NA
STID0000012435	Tyrol_Control	PMID:22496589|PMID:23381693	59	4.1	EUR	GG	NA	0	NA
STID0000012436	Tyrol_Control	PMID:22496589|PMID:23381693	43	5.3	EUR	GG	NA	0	NA
STID0000012437	Tyrol_Control	PMID:22496589|PMID:23381693	57	2.6	EUR	GG	NA	0	NA
STID0000012438	Tyrol_Control	PMID:22496589|PMID:23381693	62	2.7	EUR	GG	NA	0	NA
STID0000012439	Tyrol_Control	PMID:22496589|PMID:23381693	44	1.4	EUR	GG	NA	0	NA
STID0000012440	Tyrol_Control	PMID:22496589|PMID:23381693	46	3.4	EUR	GG	NA	0	NA
STID0000012441	Tyrol_Control	PMID:22496589|PMID:23381693	72	16.9	EUR	NA	NA	0	NA
STID0000012442	Tyrol_Control	PMID:22496589|PMID:23381693	72	15.4	EUR	GG	NA	0	NA
STID0000012443	Tyrol_Control	PMID:22496589|PMID:23381693	45	2.4	EUR	GG	NA	0	NA
STID0000012444	Tyrol_Control	PMID:22496589|PMID:23381693	48	4.8	EUR	AG	NA	0	NA
STID0000012445	Tyrol_Control	PMID:22496589|PMID:23381693	55	4.8	EUR	AG	NA	0	NA
STID0000012446	Tyrol_Control	PMID:22496589|PMID:23381693	56	4.8	EUR	GG	NA	0	NA
STID0000012447	Tyrol_Control	PMID:22496589|PMID:23381693	56	3.7	EUR	GG	NA	0	NA
STID0000012448	Tyrol_Control	PMID:22496589|PMID:23381693	69	4	EUR	GG	NA	0	NA
STID0000012449	Tyrol_Control	PMID:22496589|PMID:23381693	52	6.7	EUR	GG	NA	0	NA
STID0000012450	Tyrol_Control	PMID:22496589|PMID:23381693	45	2.7	EUR	GG	NA	0	NA
STID0000012451	Tyrol_Control	PMID:22496589|PMID:23381693	63	6.1	EUR	GG	NA	0	NA
STID0000012452	Tyrol_Control	PMID:22496589|PMID:23381693	55	19	EUR	GG	NA	0	NA
STID0000012453	Tyrol_Control	PMID:22496589|PMID:23381693	55	5.2	EUR	GG	NA	0	NA
STID0000012454	Tyrol_Control	PMID:22496589|PMID:23381693	42	4.2	EUR	GG	NA	0	NA
STID0000012455	Tyrol_Control	PMID:22496589|PMID:23381693	70	4.5	EUR	GG	NA	0	NA
STID0000012456	Tyrol_Control	PMID:22496589|PMID:23381693	55	2.1	EUR	GG	NA	0	NA
STID0000012457	Tyrol_Control	PMID:22496589|PMID:23381693	61	4.5	EUR	GG	NA	0	NA
STID0000012458	Tyrol_Control	PMID:22496589|PMID:23381693	52	3.3	EUR	GG	NA	0	NA
STID0000012459	Tyrol_Control	PMID:22496589|PMID:23381693	59	6.4	EUR	GG	NA	0	NA
STID0000012461	Tyrol_Control	PMID:22496589|PMID:23381693	70	6.5	EUR	GG	NA	0	NA
STID0000012462	Tyrol_Control	PMID:22496589|PMID:23381693	58	4.5	EUR	GG	NA	0	NA
STID0000012463	Tyrol_Control	PMID:22496589|PMID:23381693	62	4.2	EUR	GG	NA	0	NA
STID0000012464	Tyrol_Control	PMID:22496589|PMID:23381693	50	3.1	EUR	GG	NA	0	NA
STID0000012465	Tyrol_Control	PMID:22496589|PMID:23381693	59	7.4	EUR	GG	NA	0	NA
STID0000012466	Tyrol_Control	PMID:22496589|PMID:23381693	73	5.2	EUR	GG	NA	0	NA
STID0000012467	Tyrol_Control	PMID:22496589|PMID:23381693	47	2.5	EUR	GG	NA	0	NA
STID0000013088	Tyrol_Control	PMID:22496589|PMID:23381693	42	2.9	EUR	GG	NA	0	NA
STID0000013089	Tyrol_Control	PMID:22496589|PMID:23381693	50	5.2	EUR	GG	NA	0	NA
STID0000013090	Tyrol_Control	PMID:22496589|PMID:23381693	62	6.9	EUR	GG	NA	0	NA
STID0000013091	Tyrol_Control	PMID:22496589|PMID:23381693	57	1.8	EUR	GG	NA	0	NA
STID0000013093	Tyrol_Control	PMID:22496589|PMID:23381693	63	15.6	EUR	GG	NA	0	NA
STID0000013094	Tyrol_Control	PMID:22496589|PMID:23381693	54	2.2	EUR	GG	NA	0	NA
STID0000013095	Tyrol_Control	PMID:22496589|PMID:23381693	45	1.3	EUR	GG	NA	0	NA
STID0000013096	Tyrol_Control	PMID:22496589|PMID:23381693	63	3.4	EUR	GG	NA	0	NA
STID0000013097	Tyrol_Control	PMID:22496589|PMID:23381693	43	1.7	EUR	GG	NA	0	NA
STID0000013098	Tyrol_Control	PMID:22496589|PMID:23381693	50	2.9	EUR	GG	NA	0	NA
STID0000013099	Tyrol_Control	PMID:22496589|PMID:23381693	55	3.1	EUR	GG	NA	0	NA
STID0000013103	Tyrol_Control	PMID:22496589|PMID:23381693	69	3.8	EUR	GG	NA	0	NA
STID0000013105	Tyrol_Control	PMID:22496589|PMID:23381693	75	4.4	EUR	GG	NA	0	NA
STID0000013106	Tyrol_Control	PMID:22496589|PMID:23381693	50	1.9	EUR	GG	NA	0	NA
STID0000013107	Tyrol_Control	PMID:22496589|PMID:23381693	56	2	EUR	GG	NA	0	NA
STID0000013108	Tyrol_Control	PMID:22496589|PMID:23381693	39	1.7	EUR	GG	NA	0	NA
STID0000013109	Tyrol_Control	PMID:22496589|PMID:23381693	45	2.6	EUR	GG	NA	0	NA
STID0000013110	Tyrol_Control	PMID:22496589|PMID:23381693	42	3.5	EUR	GG	NA	0	NA
STID0000013111	Tyrol_Control	PMID:22496589|PMID:23381693	63	13.9	EUR	GG	NA	0	NA
STID0000013112	Tyrol_Control	PMID:22496589|PMID:23381693	46	1.5	EUR	GG	NA	0	NA
STID0000013113	Tyrol_Control	PMID:22496589|PMID:23381693	69	2.9	EUR	GG	NA	0	NA
STID0000013114	Tyrol_Control	PMID:22496589|PMID:23381693	54	4	EUR	GG	NA	0	NA
STID0000013115	Tyrol_Control	PMID:22496589|PMID:23381693	58	3.3	EUR	GG	NA	0	NA
STID0000013116	Tyrol_Control	PMID:22496589|PMID:23381693	60	3.2	EUR	GG	NA	0	NA
STID0000013118	Tyrol_Control	PMID:22496589|PMID:23381693	52	2	EUR	GG	NA	0	NA
STID0000013119	Tyrol_Control	PMID:22496589|PMID:23381693	59	1.9	EUR	GG	NA	0	NA
STID0000013120	Tyrol_Control	PMID:22496589|PMID:23381693	39	1.7	EUR	GG	NA	0	NA
STID0000013121	Tyrol_Control	PMID:22496589|PMID:23381693	60	2	EUR	GG	NA	0	NA
STID0000013122	Tyrol_Control	PMID:22496589|PMID:23381693	68	12	EUR	GG	NA	0	NA
STID0000013123	Tyrol_Control	PMID:22496589|PMID:23381693	38	1.5	EUR	GG	NA	0	NA
STID0000013124	Tyrol_Control	PMID:22496589|PMID:23381693	49	1.8	EUR	GG	NA	0	NA
STID0000013125	Tyrol_Control	PMID:22496589|PMID:23381693	56	2.6	EUR	GG	NA	0	NA
STID0000013127	Tyrol_Control	PMID:22496589|PMID:23381693	49	1.3	EUR	GG	NA	0	NA
STID0000013128	Tyrol_Control	PMID:22496589|PMID:23381693	55	4.3	EUR	GG	NA	0	NA
STID0000013129	Tyrol_Control	PMID:22496589|PMID:23381693	64	2.6	EUR	GG	NA	0	NA
STID0000013130	Tyrol_Control	PMID:22496589|PMID:23381693	58	1.9	EUR	GG	NA	0	NA
STID0000013131	Tyrol_Control	PMID:22496589|PMID:23381693	66	6.3	EUR	GG	NA	0	NA
STID0000013132	Tyrol_Control	PMID:22496589|PMID:23381693	53	4.25	EUR	AG	NA	0	NA
STID0000013133	Tyrol_Control	PMID:22496589|PMID:23381693	63	3	EUR	GG	NA	0	NA
STID0000013134	Tyrol_Control	PMID:22496589|PMID:23381693	49	2.3	EUR	GG	NA	0	NA
STID0000013135	Tyrol_Control	PMID:22496589|PMID:23381693	47	2.4	EUR	GG	NA	0	NA
STID0000013137	Tyrol_Control	PMID:22496589|PMID:23381693	50	1.5	EUR	AG	NA	0	NA
STID0000013139	Tyrol_Control	PMID:22496589|PMID:23381693	63	2.61	EUR	GG	NA	0	NA
STID0000013140	Tyrol_Control	PMID:22496589|PMID:23381693	49	1.5	EUR	GG	NA	0	NA
STID0000013141	Tyrol_Control	PMID:22496589|PMID:23381693	63	4.5	EUR	GG	NA	0	NA
STID0000013142	Tyrol_Control	PMID:22496589|PMID:23381693	43	3.2	EUR	GG	NA	0	NA
STID0000013143	Tyrol_Control	PMID:22496589|PMID:23381693	66	4.8	EUR	GG	NA	0	NA
STID0000013144	Tyrol_Control	PMID:22496589|PMID:23381693	69	2.71	EUR	GG	NA	0	NA
STID0000013145	Tyrol_Control	PMID:22496589|PMID:23381693	53	2.7	EUR	GG	NA	0	NA
STID0000013146	Tyrol_Control	PMID:22496589|PMID:23381693	57	2.14	EUR	GG	NA	0	NA
STID0000013149	Tyrol_Control	PMID:22496589|PMID:23381693	45	2	EUR	GG	NA	0	NA
STID0000013150	Tyrol_Control	PMID:22496589|PMID:23381693	54	3.7	EUR	GG	NA	0	NA
STID0000013151	Tyrol_Control	PMID:22496589|PMID:23381693	55	3.5	EUR	GG	NA	0	NA
STID0000013152	Tyrol_Control	PMID:22496589|PMID:23381693	45	2.06	EUR	GG	NA	0	NA
STID0000013153	Tyrol_Control	PMID:22496589|PMID:23381693	46	1.34	EUR	GG	NA	0	NA
STID0000013154	Tyrol_Control	PMID:22496589|PMID:23381693	42	1.32	EUR	AG	NA	0	NA
STID0000013155	Tyrol_Control	PMID:22496589|PMID:23381693	60	3.64	EUR	GG	NA	0	NA
STID0000013156	Tyrol_Control	PMID:22496589|PMID:23381693	47	1.91	EUR	GG	NA	0	NA
STID0000013157	Tyrol_Control	PMID:22496589|PMID:23381693	59	2.02	EUR	GG	NA	0	NA
STID0000013158	Tyrol_Control	PMID:22496589|PMID:23381693	46	1.44	EUR	GG	NA	0	NA
STID0000013160	Tyrol_Control	PMID:22496589|PMID:23381693	45	2.07	EUR	GG	NA	0	NA
STID0000013161	Tyrol_Control	PMID:22496589|PMID:23381693	60	2.95	EUR	GG	NA	0	NA
STID0000013162	Tyrol_Control	PMID:22496589|PMID:23381693	59	1.9	EUR	GG	NA	0	NA
STID0000013163	Tyrol_Control	PMID:22496589|PMID:23381693	43	1.74	EUR	AG	NA	0	NA
STID0000013164	Tyrol_Control	PMID:22496589|PMID:23381693	55	5.03	EUR	GG	NA	0	NA
STID0000013165	Tyrol_Control	PMID:22496589|PMID:23381693	53	1.9	EUR	GG	NA	0	NA
STID0000013166	Tyrol_Control	PMID:22496589|PMID:23381693	62	3.91	EUR	GG	NA	0	NA
STID0000013167	Tyrol_Control	PMID:22496589|PMID:23381693	48	2.5	EUR	GG	NA	0	NA
STID0000013168	Tyrol_Control	PMID:22496589|PMID:23381693	53	1.8	EUR	GG	NA	0	NA
STID0000013169	Tyrol_Control	PMID:22496589|PMID:23381693	48	1.4	EUR	NA	NA	0	NA
STID0000013170	Tyrol_Control	PMID:22496589|PMID:23381693	68	2.35	EUR	GG	NA	0	NA
STID0000013171	Tyrol_Control	PMID:22496589|PMID:23381693	56	3.6	EUR	GG	NA	0	NA
STID0000013172	Tyrol_Control	PMID:22496589|PMID:23381693	35	1.64	EUR	NA	NA	0	NA
STID0000013173	Tyrol_Control	PMID:22496589|PMID:23381693	47	1.39	EUR	GG	NA	0	NA
STID0000013174	Tyrol_Control	PMID:22496589|PMID:23381693	41	1.6	EUR	GG	NA	0	NA
STID0000013175	Tyrol_Control	PMID:22496589|PMID:23381693	41	2.75	EUR	GG	NA	0	NA
STID0000013176	Tyrol_Control	PMID:22496589|PMID:23381693	50	3.2	EUR	GG	NA	0	NA
STID0000013177	Tyrol_Control	PMID:22496589|PMID:23381693	67	3.9	EUR	NA	NA	0	NA
STID0000013178	Tyrol_Control	PMID:22496589|PMID:23381693	44	3.4	EUR	GG	NA	0	NA
STID0000013179	Tyrol_Control	PMID:22496589|PMID:23381693	60	3.01	EUR	GG	NA	0	NA
STID0000013180	Tyrol_Control	PMID:22496589|PMID:23381693	41	1.52	EUR	GG	NA	0	NA
STID0000013181	Tyrol_Control	PMID:22496589|PMID:23381693	40	1.28	EUR	GG	NA	0	NA
STID0000013182	Tyrol_Control	PMID:22496589|PMID:23381693	45	3.3	EUR	GG	NA	0	NA
STID0000013183	Tyrol_Control	PMID:22496589|PMID:23381693	55	4.35	EUR	NA	NA	0	NA
STID0000013184	Tyrol_Control	PMID:22496589|PMID:23381693	64	8.2	EUR	GG	NA	0	NA
STID0000013185	Tyrol_Control	PMID:22496589|PMID:23381693	47	4.55	EUR	GG	NA	0	NA
STID0000013186	Tyrol_Control	PMID:22496589|PMID:23381693	65	3.83	EUR	GG	NA	0	NA
STID0000013187	Tyrol_Control	PMID:22496589|PMID:23381693	63	6.23	EUR	GG	NA	0	NA
STID0000014049	Tyrol_Control	PMID:22496589|PMID:23381693	43	3.6	EUR	GG	NA	0	NA
STID0000014050	Tyrol_Control	PMID:22496589|PMID:23381693	47	2.2	EUR	GG	NA	0	NA
STID0000014051	Tyrol_Control	PMID:22496589|PMID:23381693	43	2.8	EUR	GG	NA	0	NA
STID0000014052	Tyrol_Control	PMID:22496589|PMID:23381693	48	4.5	EUR	GG	NA	0	NA
STID0000014053	Tyrol_Control	PMID:22496589|PMID:23381693	48	1.9	EUR	GG	NA	0	NA
STID0000014054	Tyrol_Control	PMID:22496589|PMID:23381693	52	2.6	EUR	GG	NA	0	NA
STID0000014055	Tyrol_Control	PMID:22496589|PMID:23381693	45	2.1	EUR	GG	NA	0	NA
STID0000014056	Tyrol_Control	PMID:22496589|PMID:23381693	63	2.9	EUR	NA	NA	0	NA
STID0000014057	Tyrol_Control	PMID:22496589|PMID:23381693	40	1.5	EUR	GG	NA	0	NA
STID0000014058	Tyrol_Control	PMID:22496589|PMID:23381693	58	4.8	EUR	GG	NA	0	NA
STID0000014059	Tyrol_Control	PMID:22496589|PMID:23381693	57	4.1	EUR	GG	NA	0	NA
STID0000014060	Tyrol_Control	PMID:22496589|PMID:23381693	42	2.9	EUR	AG	NA	0	NA
STID0000014061	Tyrol_Control	PMID:22496589|PMID:23381693	59	16.9	EUR	GG	NA	0	NA
STID0000014062	Tyrol_Control	PMID:22496589|PMID:23381693	53	3.6	EUR	GG	NA	0	NA
STID0000014063	Tyrol_Control	PMID:22496589|PMID:23381693	41	1.4	EUR	GG	NA	0	NA
STID0000014064	Tyrol_Control	PMID:22496589|PMID:23381693	54	2.8	EUR	GG	NA	0	NA
STID0000014065	Tyrol_Control	PMID:22496589|PMID:23381693	48	1.6	EUR	GG	NA	0	NA
STID0000014067	Tyrol_Control	PMID:22496589|PMID:23381693	71	4	EUR	NA	NA	0	NA
STID0000014068	Tyrol_Control	PMID:22496589|PMID:23381693	48	3.4	EUR	GG	NA	0	NA
STID0000014069	Tyrol_Control	PMID:22496589|PMID:23381693	64	4.9	EUR	GG	NA	0	NA
STID0000014070	Tyrol_Control	PMID:22496589|PMID:23381693	53	1.9	EUR	GG	NA	0	NA
STID0000014071	Tyrol_Control	PMID:22496589|PMID:23381693	49	2.6	EUR	GG	NA	0	NA
STID0000014072	Tyrol_Control	PMID:22496589|PMID:23381693	54	2.4	EUR	GG	NA	0	NA
STID0000014073	Tyrol_Control	PMID:22496589|PMID:23381693	53	2.6	EUR	AG	NA	0	NA
STID0000014074	Tyrol_Control	PMID:22496589|PMID:23381693	43	1.7	EUR	GG	NA	0	NA
STID0000014075	Tyrol_Control	PMID:22496589|PMID:23381693	44	3.5	EUR	GG	NA	0	NA
STID0000014076	Tyrol_Control	PMID:22496589|PMID:23381693	61	50	EUR	GG	NA	0	NA
STID0000014077	Tyrol_Control	PMID:22496589|PMID:23381693	44	2	EUR	GG	NA	0	NA
STID0000014078	Tyrol_Control	PMID:22496589|PMID:23381693	66	10	EUR	GG	NA	0	NA
STID0000014079	Tyrol_Control	PMID:22496589|PMID:23381693	44	1.4	EUR	AG	NA	0	NA
STID0000014080	Tyrol_Control	PMID:22496589|PMID:23381693	49	2.4	EUR	GG	NA	0	NA
STID0000014089	Tyrol_Control	PMID:22496589|PMID:23381693	58	3.4	EUR	GG	NA	0	NA
STID0000014090	Tyrol_Control	PMID:22496589|PMID:23381693	58	2.9	EUR	GG	NA	0	NA
STID0000014091	Tyrol_Control	PMID:22496589|PMID:23381693	54	2.1	EUR	GG	NA	0	NA
STID0000014101	Tyrol_Control	PMID:22496589|PMID:23381693	43	2.7	EUR	GG	NA	0	NA
STID0000014102	Tyrol_Control	PMID:22496589|PMID:23381693	57	2.1	EUR	GG	NA	0	NA
STID0000014113	Tyrol_Control	PMID:22496589|PMID:23381693	58	2	EUR	GG	NA	0	NA
STID0000014115	Tyrol_Control	PMID:22496589|PMID:23381693	44	1.3	EUR	GG	NA	0	NA
STID0000000382	Tyrol_ETSpos_SPOPneg	PMID:22496589|PMID:23381693	70	3.2	EUR	GG	NA	1	NA
STID0000000705	Tyrol_ETSpos_SPOPneg	PMID:22496589|PMID:23381693	65	9.9	EUR	GG	NA	1	NA
STID0000000766	Tyrol_ETSpos_SPOPneg	PMID:22496589|PMID:23381693	62	3	EUR	GG	NA	1	NA
STID0000000775	Tyrol_ETSpos_SPOPneg	PMID:22496589|PMID:23381693	66	6	EUR	GG	NA	1	NA
STID0000000786	Tyrol_ETSpos_SPOPneg	PMID:22496589|PMID:23381693	64	9.4	EUR	GG	NA	1	NA
STID0000000862	Tyrol_ETSpos_SPOPneg	PMID:22496589|PMID:23381693	64	10.4	EUR	GG	NA	1	NA
STID0000000863	Tyrol_ETSpos_SPOPneg	PMID:22496589|PMID:23381693	54	2	EUR	GG	NA	1	NA
STID0000000921	Tyrol_ETSpos_SPOPneg	PMID:22496589|PMID:23381693	58	2.6	EUR	GG	NA	1	NA
STID0000000942	Tyrol_ETSpos_SPOPneg	PMID:22496589|PMID:23381693	61	9.9	EUR	GG	NA	1	NA
STID0000000948	Tyrol_ETSpos_SPOPneg	PMID:22496589|PMID:23381693	62	5.2	EUR	GG	NA	1	NA
STID0000000952	Tyrol_ETSpos_SPOPneg	PMID:22496589|PMID:23381693	66	4.4	EUR	GG	NA	1	NA
STID0000000960	Tyrol_ETSpos_SPOPneg	PMID:22496589|PMID:23381693	60	5.2	EUR	GG	NA	1	NA
STID0000001090	Tyrol_ETSpos_SPOPneg	PMID:22496589|PMID:23381693	68	1.4	EUR	GG	NA	1	NA
STID0000001194	Tyrol_ETSpos_SPOPneg	PMID:22496589|PMID:23381693	67	5.5	EUR	GG	NA	1	NA
STID0000001200	Tyrol_ETSpos_SPOPneg	PMID:22496589|PMID:23381693	67	9	EUR	GG	NA	1	NA
STID0000001204	Tyrol_ETSpos_SPOPneg	PMID:22496589|PMID:23381693	56	29.2	EUR	GG	NA	1	NA
STID0000001231	Tyrol_ETSpos_SPOPneg	PMID:22496589|PMID:23381693	63	6.3	EUR	GG	NA	1	NA
STID0000001235	Tyrol_ETSpos_SPOPneg	PMID:22496589|PMID:23381693	72	4.6	EUR	GG	NA	1	NA
STID0000001304	Tyrol_ETSpos_SPOPneg	PMID:22496589|PMID:23381693	57	3.9	EUR	GG	NA	1	NA
STID0000001305	Tyrol_ETSpos_SPOPneg	PMID:22496589|PMID:23381693	53	2.2	EUR	GG	NA	1	NA
STID0000001330	Tyrol_ETSpos_SPOPneg	PMID:22496589|PMID:23381693	54	4.2	EUR	GG	NA	1	NA
STID0000001334	Tyrol_ETSpos_SPOPneg	PMID:22496589|PMID:23381693	49	4.5	EUR	GG	NA	1	NA
STID0000001335	Tyrol_ETSpos_SPOPneg	PMID:22496589|PMID:23381693	48	2	EUR	GG	NA	1	NA
STID0000001342	Tyrol_ETSpos_SPOPneg	PMID:22496589|PMID:23381693	49	4.3	EUR	GG	NA	1	NA
STID0000001420	Tyrol_ETSpos_SPOPneg	PMID:22496589|PMID:23381693	68	5.8	EUR	GG	NA	1	NA
STID0000001423	Tyrol_ETSpos_SPOPneg	PMID:22496589|PMID:23381693	63	5.1	EUR	GG	NA	1	NA
STID0000001428	Tyrol_ETSpos_SPOPneg	PMID:22496589|PMID:23381693	61	9.2	EUR	GG	NA	1	NA
STID0000001429	Tyrol_ETSpos_SPOPneg	PMID:22496589|PMID:23381693	59	4.2	EUR	GG	NA	1	NA
STID0000001437	Tyrol_ETSpos_SPOPneg	PMID:22496589|PMID:23381693	56	3.2	EUR	GG	NA	1	NA
STID0000001438	Tyrol_ETSpos_SPOPneg	PMID:22496589|PMID:23381693	52	4.9	EUR	GG	NA	1	NA
STID0000001441	Tyrol_ETSpos_SPOPneg	PMID:22496589|PMID:23381693	64	3.6	EUR	GG	NA	1	NA
STID0000001443	Tyrol_ETSpos_SPOPneg	PMID:22496589|PMID:23381693	60	2.5	EUR	GG	NA	1	NA
STID0000001444	Tyrol_ETSpos_SPOPneg	PMID:22496589|PMID:23381693	44	1.8	EUR	GG	NA	1	NA
STID0000001461	Tyrol_ETSpos_SPOPneg	PMID:22496589|PMID:23381693	56	1.9	EUR	GG	NA	1	NA
STID0000001462	Tyrol_ETSpos_SPOPneg	PMID:22496589|PMID:23381693	56	2.1	EUR	GG	NA	1	NA
STID0000001466	Tyrol_ETSpos_SPOPneg	PMID:22496589|PMID:23381693	55	3.2	EUR	GG	NA	1	NA
STID0000001569	Tyrol_ETSpos_SPOPneg	PMID:22496589|PMID:23381693	68	4	EUR	GG	NA	1	NA
STID0000001572	Tyrol_ETSpos_SPOPneg	PMID:22496589|PMID:23381693	60	4.1	EUR	GG	NA	1	NA
STID0000001574	Tyrol_ETSpos_SPOPneg	PMID:22496589|PMID:23381693	66	6.8	EUR	GG	NA	1	NA
STID0000001575	Tyrol_ETSpos_SPOPneg	PMID:22496589|PMID:23381693	62	10.4	EUR	GG	NA	1	NA
STID0000001576	Tyrol_ETSpos_SPOPneg	PMID:22496589|PMID:23381693	59	4.9	EUR	GG	NA	1	NA
STID0000001585	Tyrol_ETSpos_SPOPneg	PMID:22496589|PMID:23381693	66	4	EUR	GG	NA	1	NA
STID0000001591	Tyrol_ETSpos_SPOPneg	PMID:22496589|PMID:23381693	61	5.2	EUR	GG	NA	1	NA
STID0000001593	Tyrol_ETSpos_SPOPneg	PMID:22496589|PMID:23381693	70	11.6	EUR	GG	NA	1	NA
STID0000001596	Tyrol_ETSpos_SPOPneg	PMID:22496589|PMID:23381693	62	3.6	EUR	GG	NA	1	NA
STID0000001598	Tyrol_ETSpos_SPOPneg	PMID:22496589|PMID:23381693	59	3.9	EUR	GG	NA	1	NA
STID0000001825	Tyrol_ETSpos_SPOPneg	PMID:22496589|PMID:23381693	63	6.9	EUR	GG	NA	1	NA
STID0000001831	Tyrol_ETSpos_SPOPneg	PMID:22496589|PMID:23381693	59	2.1	EUR	GG	NA	1	NA
STID0000001832	Tyrol_ETSpos_SPOPneg	PMID:22496589|PMID:23381693	60	3	EUR	GG	NA	1	NA
STID0000001838	Tyrol_ETSpos_SPOPneg	PMID:22496589|PMID:23381693	63	2.5	EUR	GG	NA	1	NA
STID0000001840	Tyrol_ETSpos_SPOPneg	PMID:22496589|PMID:23381693	52	4.9	EUR	GG	NA	1	NA
STID0000001844	Tyrol_ETSpos_SPOPneg	PMID:22496589|PMID:23381693	61	6	EUR	GG	NA	1	NA
STID0000001849	Tyrol_ETSpos_SPOPneg	PMID:22496589|PMID:23381693	58	4.3	EUR	AG	NA	1	NA
STID0000001850	Tyrol_ETSpos_SPOPneg	PMID:22496589|PMID:23381693	56	2.3	EUR	GG	NA	1	NA
STID0000001863	Tyrol_ETSpos_SPOPneg	PMID:22496589|PMID:23381693	59	3.1	EUR	GG	NA	1	NA
STID0000002172	Tyrol_ETSpos_SPOPneg	PMID:22496589|PMID:23381693	60	3.9	EUR	GG	NA	1	NA
STID0000002175	Tyrol_ETSpos_SPOPneg	PMID:22496589|PMID:23381693	62	2.4	EUR	GG	NA	1	NA
STID0000002180	Tyrol_ETSpos_SPOPneg	PMID:22496589|PMID:23381693	64	7.6	EUR	GG	NA	1	NA
STID0000002223	Tyrol_ETSpos_SPOPneg	PMID:22496589|PMID:23381693	71	7.4	EUR	GG	NA	1	NA
STID0000002241	Tyrol_ETSpos_SPOPneg	PMID:22496589|PMID:23381693	64	1.3	EUR	GG	NA	1	NA
STID0000002242	Tyrol_ETSpos_SPOPneg	PMID:22496589|PMID:23381693	61	2.5	EUR	GG	NA	1	NA
STID0000002243	Tyrol_ETSpos_SPOPneg	PMID:22496589|PMID:23381693	53	4.6	EUR	GG	NA	1	NA
STID0000002264	Tyrol_ETSpos_SPOPneg	PMID:22496589|PMID:23381693	59	3.4	EUR	GG	NA	1	NA
STID0000002268	Tyrol_ETSpos_SPOPneg	PMID:22496589|PMID:23381693	66	3.3	EUR	GG	NA	1	NA
STID0000002272	Tyrol_ETSpos_SPOPneg	PMID:22496589|PMID:23381693	58	2.8	EUR	GG	NA	1	NA
STID0000002281	Tyrol_ETSpos_SPOPneg	PMID:22496589|PMID:23381693	71	4.9	EUR	GG	NA	1	NA
STID0000002282	Tyrol_ETSpos_SPOPneg	PMID:22496589|PMID:23381693	60	9.8	EUR	GG	NA	1	NA
STID0000002295	Tyrol_ETSpos_SPOPneg	PMID:22496589|PMID:23381693	55	14.1	EUR	GG	NA	1	NA
STID0000002307	Tyrol_ETSpos_SPOPneg	PMID:22496589|PMID:23381693	72	7.4	EUR	GG	NA	1	NA
STID0000002335	Tyrol_ETSpos_SPOPneg	PMID:22496589|PMID:23381693	54	2	EUR	GG	NA	1	NA
STID0000002337	Tyrol_ETSpos_SPOPneg	PMID:22496589|PMID:23381693	59	2.2	EUR	GG	NA	1	NA
STID0000002360	Tyrol_ETSpos_SPOPneg	PMID:22496589|PMID:23381693	56	2.1	EUR	GG	NA	1	NA
STID0000002367	Tyrol_ETSpos_SPOPneg	PMID:22496589|PMID:23381693	63	5.3	EUR	GG	NA	1	NA
STID0000002368	Tyrol_ETSpos_SPOPneg	PMID:22496589|PMID:23381693	62	3.5	EUR	GG	NA	1	NA
STID0000002375	Tyrol_ETSpos_SPOPneg	PMID:22496589|PMID:23381693	56	4.6	EUR	GG	NA	1	NA
STID0000002387	Tyrol_ETSpos_SPOPneg	PMID:22496589|PMID:23381693	54	4.6	EUR	GG	NA	1	NA
STID0000002446	Tyrol_ETSpos_SPOPneg	PMID:22496589|PMID:23381693	68	2.8	EUR	GG	NA	1	NA
STID0000002447	Tyrol_ETSpos_SPOPneg	PMID:22496589|PMID:23381693	58	2.3	EUR	GG	NA	1	NA
STID0000003500	Tyrol_ETSpos_SPOPneg	PMID:22496589|PMID:23381693	68	7.4	EUR	GG	NA	1	NA
STID0000003514	Tyrol_ETSpos_SPOPneg	PMID:22496589|PMID:23381693	69	4.2	EUR	GG	NA	1	NA
STID0000003515	Tyrol_ETSpos_SPOPneg	PMID:22496589|PMID:23381693	62	5.5	EUR	GG	NA	1	NA
STID0000003547	Tyrol_ETSpos_SPOPneg	PMID:22496589|PMID:23381693	65	2.7	EUR	GG	NA	1	NA
STID0000003550	Tyrol_ETSpos_SPOPneg	PMID:22496589|PMID:23381693	51	4	EUR	GG	NA	1	NA
STID0000003560	Tyrol_ETSpos_SPOPneg	PMID:22496589|PMID:23381693	69	5	EUR	GG	NA	1	NA
STID0000003580	Tyrol_ETSpos_SPOPneg	PMID:22496589|PMID:23381693	53	4.2	EUR	GG	NA	1	NA
STID0000003587	Tyrol_ETSpos_SPOPneg	PMID:22496589|PMID:23381693	67	3.9	EUR	GG	NA	1	NA
STID0000003590	Tyrol_ETSpos_SPOPneg	PMID:22496589|PMID:23381693	55	5.7	EUR	GG	NA	1	NA
STID0000003594	Tyrol_ETSpos_SPOPneg	PMID:22496589|PMID:23381693	56	2.6	EUR	GG	NA	1	NA
STID0000003596	Tyrol_ETSpos_SPOPneg	PMID:22496589|PMID:23381693	59	4.3	EUR	GG	NA	1	NA
STID0000003597	Tyrol_ETSpos_SPOPneg	PMID:22496589|PMID:23381693	53	10.5	EUR	GG	NA	1	NA
STID0000003601	Tyrol_ETSpos_SPOPneg	PMID:22496589|PMID:23381693	72	18.1	EUR	GG	NA	1	NA
STID0000003603	Tyrol_ETSpos_SPOPneg	PMID:22496589|PMID:23381693	60	4.5	EUR	GG	NA	1	NA
STID0000003620	Tyrol_ETSpos_SPOPneg	PMID:22496589|PMID:23381693	61	4.6	EUR	AG	NA	1	NA
STID0000003624	Tyrol_ETSpos_SPOPneg	PMID:22496589|PMID:23381693	52	3.6	EUR	GG	NA	1	NA
STID0000003626	Tyrol_ETSpos_SPOPneg	PMID:22496589|PMID:23381693	69	7.2	EUR	GG	NA	1	NA
STID0000003627	Tyrol_ETSpos_SPOPneg	PMID:22496589|PMID:23381693	64	3.9	EUR	GG	NA	1	NA
STID0000003628	Tyrol_ETSpos_SPOPneg	PMID:22496589|PMID:23381693	49	2.8	EUR	GG	NA	1	NA
STID0000003632	Tyrol_ETSpos_SPOPneg	PMID:22496589|PMID:23381693	60	12	EUR	GG	NA	1	NA
STID0000003906	Tyrol_ETSpos_SPOPneg	PMID:22496589|PMID:23381693	64	8	EUR	GG	NA	1	NA
STID0000003907	Tyrol_ETSpos_SPOPneg	PMID:22496589|PMID:23381693	64	14.6	EUR	GG	NA	1	NA
STID0000003924	Tyrol_ETSpos_SPOPneg	PMID:22496589|PMID:23381693	63	8.7	EUR	GG	NA	1	NA
STID0000003930	Tyrol_ETSpos_SPOPneg	PMID:22496589|PMID:23381693	64	4.5	EUR	GG	NA	1	NA
STID0000003948	Tyrol_ETSpos_SPOPneg	PMID:22496589|PMID:23381693	72	13.6	EUR	AG	NA	1	NA
STID0000003984	Tyrol_ETSpos_SPOPneg	PMID:22496589|PMID:23381693	48	1.8	EUR	GG	NA	1	NA
STID0000003985	Tyrol_ETSpos_SPOPneg	PMID:22496589|PMID:23381693	66	4.3	EUR	AG	NA	1	NA
STID0000003991	Tyrol_ETSpos_SPOPneg	PMID:22496589|PMID:23381693	64	13.1	EUR	GG	NA	1	NA
STID0000003993	Tyrol_ETSpos_SPOPneg	PMID:22496589|PMID:23381693	61	6.5	EUR	GG	NA	1	NA
STID0000003998	Tyrol_ETSpos_SPOPneg	PMID:22496589|PMID:23381693	62	12	EUR	GG	NA	1	NA
STID0000004006	Tyrol_ETSpos_SPOPneg	PMID:22496589|PMID:23381693	52	4.4	EUR	GG	NA	1	NA
STID0000005163	Tyrol_ETSpos_SPOPneg	PMID:22496589|PMID:23381693	42	2.8	EUR	GG	NA	1	NA
STID0000005175	Tyrol_ETSpos_SPOPneg	PMID:22496589|PMID:23381693	59	4.5	EUR	GG	NA	1	NA
STID0000005179	Tyrol_ETSpos_SPOPneg	PMID:22496589|PMID:23381693	47	3.3	EUR	GG	NA	1	NA
STID0000005190	Tyrol_ETSpos_SPOPneg	PMID:22496589|PMID:23381693	50	2.5	EUR	GG	NA	1	NA
STID0000005193	Tyrol_ETSpos_SPOPneg	PMID:22496589|PMID:23381693	44	1.5	EUR	GG	NA	1	NA
STID0000005197	Tyrol_ETSpos_SPOPneg	PMID:22496589|PMID:23381693	61	6.3	EUR	GG	NA	1	NA
STID0000005206	Tyrol_ETSpos_SPOPneg	PMID:22496589|PMID:23381693	50	7.4	EUR	GG	NA	1	NA
STID0000005207	Tyrol_ETSpos_SPOPneg	PMID:22496589|PMID:23381693	62	5.7	EUR	GG	NA	1	NA
STID0000005213	Tyrol_ETSpos_SPOPneg	PMID:22496589|PMID:23381693	47	3.1	EUR	GG	NA	1	NA
STID0000005214	Tyrol_ETSpos_SPOPneg	PMID:22496589|PMID:23381693	59	3.5	EUR	GG	NA	1	NA
STID0000005221	Tyrol_ETSpos_SPOPneg	PMID:22496589|PMID:23381693	50	3	EUR	GG	NA	1	NA
STID0000005226	Tyrol_ETSpos_SPOPneg	PMID:22496589|PMID:23381693	57	3.4	EUR	GG	NA	1	NA
STID0000005230	Tyrol_ETSpos_SPOPneg	PMID:22496589|PMID:23381693	52	2.1	EUR	GG	NA	1	NA
STID0000005234	Tyrol_ETSpos_SPOPneg	PMID:22496589|PMID:23381693	54	2.6	EUR	GG	NA	1	NA
STID0000005238	Tyrol_ETSpos_SPOPneg	PMID:22496589|PMID:23381693	63	2.2	EUR	GG	NA	1	NA
STID0000005240	Tyrol_ETSpos_SPOPneg	PMID:22496589|PMID:23381693	57	1.8	EUR	GG	NA	1	NA
STID0000005247	Tyrol_ETSpos_SPOPneg	PMID:22496589|PMID:23381693	53	2	EUR	GG	NA	1	NA
STID0000005248	Tyrol_ETSpos_SPOPneg	PMID:22496589|PMID:23381693	59	8	EUR	GG	NA	1	NA
STID0000005254	Tyrol_ETSpos_SPOPneg	PMID:22496589|PMID:23381693	41	1.6	EUR	GG	NA	1	NA
STID0000005257	Tyrol_ETSpos_SPOPneg	PMID:22496589|PMID:23381693	56	3	EUR	GG	NA	1	NA
STID0000005260	Tyrol_ETSpos_SPOPneg	PMID:22496589|PMID:23381693	63	6	EUR	GG	NA	1	NA
STID0000005264	Tyrol_ETSpos_SPOPneg	PMID:22496589|PMID:23381693	59	3	EUR	GG	NA	1	NA
STID0000005265	Tyrol_ETSpos_SPOPneg	PMID:22496589|PMID:23381693	44	1.7	EUR	GG	NA	1	NA
STID0000005269	Tyrol_ETSpos_SPOPneg	PMID:22496589|PMID:23381693	60	4.6	EUR	GG	NA	1	NA
STID0000005274	Tyrol_ETSpos_SPOPneg	PMID:22496589|PMID:23381693	49	1.8	EUR	GG	NA	1	NA
STID0000005277	Tyrol_ETSpos_SPOPneg	PMID:22496589|PMID:23381693	50	2.3	EUR	GG	NA	1	NA
STID0000005280	Tyrol_ETSpos_SPOPneg	PMID:22496589|PMID:23381693	55	2.2	EUR	GG	NA	1	NA
STID0000005285	Tyrol_ETSpos_SPOPneg	PMID:22496589|PMID:23381693	59	1.9	EUR	GG	NA	1	NA
STID0000005286	Tyrol_ETSpos_SPOPneg	PMID:22496589|PMID:23381693	61	4.6	EUR	GG	NA	1	NA
STID0000005294	Tyrol_ETSpos_SPOPneg	PMID:22496589|PMID:23381693	60	2.2	EUR	GG	NA	1	NA
STID0000005299	Tyrol_ETSpos_SPOPneg	PMID:22496589|PMID:23381693	61	3.4	EUR	GG	NA	1	NA
STID0000005301	Tyrol_ETSpos_SPOPneg	PMID:22496589|PMID:23381693	58	2.3	EUR	GG	NA	1	NA
STID0000005304	Tyrol_ETSpos_SPOPneg	PMID:22496589|PMID:23381693	57	4.3	EUR	GG	NA	1	NA
STID0000005315	Tyrol_ETSpos_SPOPneg	PMID:22496589|PMID:23381693	46	2.5	EUR	GG	NA	1	NA
STID0000005317	Tyrol_ETSpos_SPOPneg	PMID:22496589|PMID:23381693	60	6.4	EUR	GG	NA	1	NA
STID0000005323	Tyrol_ETSpos_SPOPneg	PMID:22496589|PMID:23381693	59	4.6	EUR	AG	NA	1	NA
STID0000005325	Tyrol_ETSpos_SPOPneg	PMID:22496589|PMID:23381693	61	2.7	EUR	GG	NA	1	NA
STID0000005326	Tyrol_ETSpos_SPOPneg	PMID:22496589|PMID:23381693	54	2.7	EUR	GG	NA	1	NA
STID0000005329	Tyrol_ETSpos_SPOPneg	PMID:22496589|PMID:23381693	60	3.4	EUR	GG	NA	1	NA
STID0000005332	Tyrol_ETSpos_SPOPneg	PMID:22496589|PMID:23381693	47	1.8	EUR	GG	NA	1	NA
STID0000005335	Tyrol_ETSpos_SPOPneg	PMID:22496589|PMID:23381693	43	3.6	EUR	GG	NA	1	NA
STID0000005337	Tyrol_ETSpos_SPOPneg	PMID:22496589|PMID:23381693	43	3.4	EUR	GG	NA	1	NA
STID0000005339	Tyrol_ETSpos_SPOPneg	PMID:22496589|PMID:23381693	59	8.6	EUR	GG	NA	1	NA
STID0000005342	Tyrol_ETSpos_SPOPneg	PMID:22496589|PMID:23381693	63	9.2	EUR	GG	NA	1	NA
STID0000005343	Tyrol_ETSpos_SPOPneg	PMID:22496589|PMID:23381693	62	7.7	EUR	GG	NA	1	NA
STID0000005500	Tyrol_ETSpos_SPOPneg	PMID:22496589|PMID:23381693	47	9.5	EUR	GG	NA	1	NA
STID0000005505	Tyrol_ETSpos_SPOPneg	PMID:22496589|PMID:23381693	55	1.8	EUR	GG	NA	1	NA
STID0000005507	Tyrol_ETSpos_SPOPneg	PMID:22496589|PMID:23381693	55	5.7	EUR	GG	NA	1	NA
STID0000005508	Tyrol_ETSpos_SPOPneg	PMID:22496589|PMID:23381693	54	3.1	EUR	GG	NA	1	NA
STID0000005509	Tyrol_ETSpos_SPOPneg	PMID:22496589|PMID:23381693	52	2.1	EUR	AG	NA	1	NA
STID0000005667	Tyrol_ETSpos_SPOPneg	PMID:22496589|PMID:23381693	58	6.2	EUR	AG	NA	1	NA
STID0000006705	Tyrol_ETSpos_SPOPneg	PMID:22496589|PMID:23381693	68	9.07	EUR	GG	NA	1	NA
STID0000006711	Tyrol_ETSpos_SPOPneg	PMID:22496589|PMID:23381693	53	3	EUR	GG	NA	1	NA
STID0000006725	Tyrol_ETSpos_SPOPneg	PMID:22496589|PMID:23381693	70	12.2	EUR	GG	NA	1	NA
STID0000006734	Tyrol_ETSpos_SPOPneg	PMID:22496589|PMID:23381693	61	9.2	EUR	GG	NA	1	NA
STID0000006759	Tyrol_ETSpos_SPOPneg	PMID:22496589|PMID:23381693	58	9.5	EUR	GG	NA	1	NA
STID0000006775	Tyrol_ETSpos_SPOPneg	PMID:22496589|PMID:23381693	48	2.8	EUR	GG	NA	1	NA
STID0000006805	Tyrol_ETSpos_SPOPneg	PMID:22496589|PMID:23381693	55	2.6	EUR	NA	NA	1	NA
STID0000006810	Tyrol_ETSpos_SPOPneg	PMID:22496589|PMID:23381693	61	2.4	EUR	GG	NA	1	NA
STID0000007667	Tyrol_ETSpos_SPOPneg	PMID:22496589|PMID:23381693	69	7	EUR	GG	NA	1	NA
STID0000007678	Tyrol_ETSpos_SPOPneg	PMID:22496589|PMID:23381693	60	6	EUR	GG	NA	1	NA
STID0000007681	Tyrol_ETSpos_SPOPneg	PMID:22496589|PMID:23381693	74	4.4	EUR	GG	NA	1	NA
STID0000007683	Tyrol_ETSpos_SPOPneg	PMID:22496589|PMID:23381693	62	9.07	EUR	GG	NA	1	NA
STID0000007684	Tyrol_ETSpos_SPOPneg	PMID:22496589|PMID:23381693	66	6.2	EUR	GG	NA	1	NA
STID0000007688	Tyrol_ETSpos_SPOPneg	PMID:22496589|PMID:23381693	70	8	EUR	GG	NA	1	NA
STID0000007690	Tyrol_ETSpos_SPOPneg	PMID:22496589|PMID:23381693	67	2.7	EUR	NA	NA	1	NA
STID0000007695	Tyrol_ETSpos_SPOPneg	PMID:22496589|PMID:23381693	62	7.9	EUR	GG	NA	1	NA
STID0000007699	Tyrol_ETSpos_SPOPneg	PMID:22496589|PMID:23381693	51	2.4	EUR	NA	NA	1	NA
STID0000007701	Tyrol_ETSpos_SPOPneg	PMID:22496589|PMID:23381693	68	7.5	EUR	GG	NA	1	NA
STID0000007733	Tyrol_ETSpos_SPOPneg	PMID:22496589|PMID:23381693	76	7.3	EUR	GG	NA	1	NA
STID0000009180	Tyrol_ETSpos_SPOPneg	PMID:22496589|PMID:23381693	62	5.2	EUR	GG	NA	1	NA
STID0000009181	Tyrol_ETSpos_SPOPneg	PMID:22496589|PMID:23381693	67	3.2	EUR	GG	NA	1	NA
STID0000009182	Tyrol_ETSpos_SPOPneg	PMID:22496589|PMID:23381693	69	3.4	EUR	GG	NA	1	NA
STID0000009184	Tyrol_ETSpos_SPOPneg	PMID:22496589|PMID:23381693	56	9.07	EUR	GG	NA	1	NA
STID0000009187	Tyrol_ETSpos_SPOPneg	PMID:22496589|PMID:23381693	66	4.2	EUR	GG	NA	1	NA
STID0000009192	Tyrol_ETSpos_SPOPneg	PMID:22496589|PMID:23381693	56	9.07	EUR	GG	NA	1	NA
STID0000009196	Tyrol_ETSpos_SPOPneg	PMID:22496589|PMID:23381693	53	2.9	EUR	GG	NA	1	NA
STID0000009200	Tyrol_ETSpos_SPOPneg	PMID:22496589|PMID:23381693	45	9.07	EUR	GG	NA	1	NA
STID0000009206	Tyrol_ETSpos_SPOPneg	PMID:22496589|PMID:23381693	67	5	EUR	GG	NA	1	NA
STID0000009208	Tyrol_ETSpos_SPOPneg	PMID:22496589|PMID:23381693	54	2.7	EUR	GG	NA	1	NA
STID0000009209	Tyrol_ETSpos_SPOPneg	PMID:22496589|PMID:23381693	58	20	EUR	GG	NA	1	NA
STID0000009210	Tyrol_ETSpos_SPOPneg	PMID:22496589|PMID:23381693	61	9.07	EUR	GG	NA	1	NA
STID0000009211	Tyrol_ETSpos_SPOPneg	PMID:22496589|PMID:23381693	56	6.6	EUR	GG	NA	1	NA
STID0000009213	Tyrol_ETSpos_SPOPneg	PMID:22496589|PMID:23381693	64	2.9	EUR	GG	NA	1	NA
STID0000009215	Tyrol_ETSpos_SPOPneg	PMID:22496589|PMID:23381693	61	15.8	EUR	GG	NA	1	NA
STID0000009217	Tyrol_ETSpos_SPOPneg	PMID:22496589|PMID:23381693	61	5.1	EUR	AG	NA	1	NA
STID0000009221	Tyrol_ETSpos_SPOPneg	PMID:22496589|PMID:23381693	51	9.07	EUR	GG	NA	1	NA
STID0000009222	Tyrol_ETSpos_SPOPneg	PMID:22496589|PMID:23381693	44	2.2	EUR	GG	NA	1	NA
STID0000009223	Tyrol_ETSpos_SPOPneg	PMID:22496589|PMID:23381693	56	6.9	EUR	GG	NA	1	NA
STID0000009226	Tyrol_ETSpos_SPOPneg	PMID:22496589|PMID:23381693	66	4.7	EUR	GG	NA	1	NA
STID0000009228	Tyrol_ETSpos_SPOPneg	PMID:22496589|PMID:23381693	61	3	EUR	GG	NA	1	NA
STID0000009231	Tyrol_ETSpos_SPOPneg	PMID:22496589|PMID:23381693	68	4.5	EUR	GG	NA	1	NA
STID0000009232	Tyrol_ETSpos_SPOPneg	PMID:22496589|PMID:23381693	46	2.9	EUR	AG	NA	1	NA
STID0000009235	Tyrol_ETSpos_SPOPneg	PMID:22496589|PMID:23381693	60	6.9	EUR	GG	NA	1	NA
STID0000009236	Tyrol_ETSpos_SPOPneg	PMID:22496589|PMID:23381693	63	7.7	EUR	GG	NA	1	NA
STID0000009239	Tyrol_ETSpos_SPOPneg	PMID:22496589|PMID:23381693	49	3.5	EUR	GG	NA	1	NA
STID0000009243	Tyrol_ETSpos_SPOPneg	PMID:22496589|PMID:23381693	70	8	EUR	GG	NA	1	NA
STID0000009244	Tyrol_ETSpos_SPOPneg	PMID:22496589|PMID:23381693	62	4.9	EUR	GG	NA	1	NA
STID0000009246	Tyrol_ETSpos_SPOPneg	PMID:22496589|PMID:23381693	63	9.07	EUR	GG	NA	1	NA
STID0000009247	Tyrol_ETSpos_SPOPneg	PMID:22496589|PMID:23381693	65	9.07	EUR	GG	NA	1	NA
STID0000009248	Tyrol_ETSpos_SPOPneg	PMID:22496589|PMID:23381693	48	1.5	EUR	GG	NA	1	NA
STID0000009250	Tyrol_ETSpos_SPOPneg	PMID:22496589|PMID:23381693	65	3.8	EUR	GG	NA	1	NA
STID0000009251	Tyrol_ETSpos_SPOPneg	PMID:22496589|PMID:23381693	60	2.8	EUR	GG	NA	1	NA
STID0000009254	Tyrol_ETSpos_SPOPneg	PMID:22496589|PMID:23381693	53	3	EUR	GG	NA	1	NA
STID0000009256	Tyrol_ETSpos_SPOPneg	PMID:22496589|PMID:23381693	68	6.9	EUR	GG	NA	1	NA
STID0000009260	Tyrol_ETSpos_SPOPneg	PMID:22496589|PMID:23381693	66	9.3	EUR	GG	NA	1	NA
STID0000009262	Tyrol_ETSpos_SPOPneg	PMID:22496589|PMID:23381693	72	6.1	EUR	GG	NA	1	NA
STID0000009263	Tyrol_ETSpos_SPOPneg	PMID:22496589|PMID:23381693	53	2.2	EUR	GG	NA	1	NA
STID0000009267	Tyrol_ETSpos_SPOPneg	PMID:22496589|PMID:23381693	70	7.2	EUR	GG	NA	1	NA
STID0000009268	Tyrol_ETSpos_SPOPneg	PMID:22496589|PMID:23381693	60	12.8	EUR	AG	NA	1	NA
STID0000009270	Tyrol_ETSpos_SPOPneg	PMID:22496589|PMID:23381693	56	1.9	EUR	GG	NA	1	NA
STID0000010369	Tyrol_ETSpos_SPOPneg	PMID:22496589|PMID:23381693	83	19.2	EUR	GG	NA	1	NA
STID0000010380	Tyrol_ETSpos_SPOPneg	PMID:22496589|PMID:23381693	56	4.1	EUR	GG	NA	1	NA
STID0000010386	Tyrol_ETSpos_SPOPneg	PMID:22496589|PMID:23381693	64	17.4	EUR	GG	NA	1	NA
STID0000010452	Tyrol_ETSpos_SPOPneg	PMID:22496589|PMID:23381693	67	4.2	EUR	GG	NA	1	NA
STID0000010460	Tyrol_ETSpos_SPOPneg	PMID:22496589|PMID:23381693	50	17.4	EUR	GG	NA	1	NA
STID0000010461	Tyrol_ETSpos_SPOPneg	PMID:22496589|PMID:23381693	49	2	EUR	GG	NA	1	NA
STID0000010463	Tyrol_ETSpos_SPOPneg	PMID:22496589|PMID:23381693	48	4.7	EUR	GG	NA	1	NA
STID0000010469	Tyrol_ETSpos_SPOPneg	PMID:22496589|PMID:23381693	55	5.1	EUR	GG	NA	1	NA
STID0000010472	Tyrol_ETSpos_SPOPneg	PMID:22496589|PMID:23381693	49	1.9	EUR	GG	NA	1	NA
STID0000010478	Tyrol_ETSpos_SPOPneg	PMID:22496589|PMID:23381693	54	2.3	EUR	AG	NA	1	NA
STID0000010482	Tyrol_ETSpos_SPOPneg	PMID:22496589|PMID:23381693	59	2.8	EUR	GG	NA	1	NA
STID0000010487	Tyrol_ETSpos_SPOPneg	PMID:22496589|PMID:23381693	47	3.2	EUR	GG	NA	1	NA
STID0000010489	Tyrol_ETSpos_SPOPneg	PMID:22496589|PMID:23381693	60	5.2	EUR	GG	NA	1	NA
STID0000010490	Tyrol_ETSpos_SPOPneg	PMID:22496589|PMID:23381693	49	2.2	EUR	GG	NA	1	NA
STID0000010491	Tyrol_ETSpos_SPOPneg	PMID:22496589|PMID:23381693	45	2.1	EUR	GG	NA	1	NA
STID0000010492	Tyrol_ETSpos_SPOPneg	PMID:22496589|PMID:23381693	55	8.9	EUR	GG	NA	1	NA
STID0000010506	Tyrol_ETSpos_SPOPneg	PMID:22496589|PMID:23381693	63	8.3	EUR	GG	NA	1	NA
STID0000010511	Tyrol_ETSpos_SPOPneg	PMID:22496589|PMID:23381693	66	10	EUR	GG	NA	1	NA
STID0000010512	Tyrol_ETSpos_SPOPneg	PMID:22496589|PMID:23381693	70	6.1	EUR	GG	NA	1	NA
STID0000011140	Tyrol_ETSpos_SPOPneg	PMID:22496589|PMID:23381693	67	4.3	EUR	GG	NA	1	NA
STID0000011145	Tyrol_ETSpos_SPOPneg	PMID:22496589|PMID:23381693	67	2	EUR	GG	NA	1	NA
STID0000011146	Tyrol_ETSpos_SPOPneg	PMID:22496589|PMID:23381693	72	10.2	EUR	GG	NA	1	NA
STID0000011155	Tyrol_ETSpos_SPOPneg	PMID:22496589|PMID:23381693	64	2.9	EUR	GG	NA	1	NA
STID0000011186	Tyrol_ETSpos_SPOPneg	PMID:22496589|PMID:23381693	63	3	EUR	GG	NA	1	NA
STID0000011256	Tyrol_ETSpos_SPOPneg	PMID:22496589|PMID:23381693	56	7.2	EUR	GG	NA	1	NA
STID0000011261	Tyrol_ETSpos_SPOPneg	PMID:22496589|PMID:23381693	74	4.2	EUR	GG	NA	1	NA
STID0000011262	Tyrol_ETSpos_SPOPneg	PMID:22496589|PMID:23381693	53	2.7	EUR	GG	NA	1	NA
STID0000011264	Tyrol_ETSpos_SPOPneg	PMID:22496589|PMID:23381693	56	13.7	EUR	GG	NA	1	NA
STID0000011269	Tyrol_ETSpos_SPOPneg	PMID:22496589|PMID:23381693	53	2.7	EUR	GG	NA	1	NA
STID0000011271	Tyrol_ETSpos_SPOPneg	PMID:22496589|PMID:23381693	77	4.1	EUR	GG	NA	1	NA
STID0000011275	Tyrol_ETSpos_SPOPneg	PMID:22496589|PMID:23381693	54	5.3	EUR	AG	NA	1	NA
STID0000011276	Tyrol_ETSpos_SPOPneg	PMID:22496589|PMID:23381693	53	2.7	EUR	GG	NA	1	NA
STID0000011283	Tyrol_ETSpos_SPOPneg	PMID:22496589|PMID:23381693	73	10.3	EUR	GG	NA	1	NA
STID0000011840	Tyrol_ETSpos_SPOPneg	PMID:22496589|PMID:23381693	63	2.7	EUR	GG	NA	1	NA
STID0000011850	Tyrol_ETSpos_SPOPneg	PMID:22496589|PMID:23381693	65	4.7	EUR	GG	NA	1	NA
STID0000011854	Tyrol_ETSpos_SPOPneg	PMID:22496589|PMID:23381693	71	8.8	EUR	GG	NA	1	NA
STID0000011857	Tyrol_ETSpos_SPOPneg	PMID:22496589|PMID:23381693	58	10.7	EUR	GG	NA	1	NA
STID0000011859	Tyrol_ETSpos_SPOPneg	PMID:22496589|PMID:23381693	63	2.9	EUR	GG	NA	1	NA
STID0000011860	Tyrol_ETSpos_SPOPneg	PMID:22496589|PMID:23381693	48	1.6	EUR	GG	NA	1	NA
STID0000011864	Tyrol_ETSpos_SPOPneg	PMID:22496589|PMID:23381693	70	28.9	EUR	GG	NA	1	NA
STID0000011865	Tyrol_ETSpos_SPOPneg	PMID:22496589|PMID:23381693	56	1.8	EUR	GG	NA	1	NA
STID0000011866	Tyrol_ETSpos_SPOPneg	PMID:22496589|PMID:23381693	65	4.8	EUR	GG	NA	1	NA
STID0000011869	Tyrol_ETSpos_SPOPneg	PMID:22496589|PMID:23381693	68	3	EUR	GG	NA	1	NA
STID0000011871	Tyrol_ETSpos_SPOPneg	PMID:22496589|PMID:23381693	59	3.9	EUR	GG	NA	1	NA
STID0000011873	Tyrol_ETSpos_SPOPneg	PMID:22496589|PMID:23381693	52	27.54	EUR	GG	NA	1	NA
STID0000011874	Tyrol_ETSpos_SPOPneg	PMID:22496589|PMID:23381693	60	3.1	EUR	GG	NA	1	NA
STID0000011875	Tyrol_ETSpos_SPOPneg	PMID:22496589|PMID:23381693	58	13.7	EUR	GG	NA	1	NA
STID0000011883	Tyrol_ETSpos_SPOPneg	PMID:22496589|PMID:23381693	64	7.2	EUR	GG	NA	1	NA
STID0000011886	Tyrol_ETSpos_SPOPneg	PMID:22496589|PMID:23381693	67	4	EUR	GG	NA	1	NA
STID0000011887	Tyrol_ETSpos_SPOPneg	PMID:22496589|PMID:23381693	60	5.5	EUR	GG	NA	1	NA
STID0000012468	Tyrol_ETSpos_SPOPneg	PMID:22496589|PMID:23381693	56	6.9	EUR	AG	NA	1	NA
STID0000012471	Tyrol_ETSpos_SPOPneg	PMID:22496589|PMID:23381693	75	9.7	EUR	GG	NA	1	NA
STID0000012484	Tyrol_ETSpos_SPOPneg	PMID:22496589|PMID:23381693	76	9.6	EUR	GG	NA	1	NA
STID0000013205	Tyrol_ETSpos_SPOPneg	PMID:22496589|PMID:23381693	65	5.9	EUR	GG	NA	1	NA
STID0000013206	Tyrol_ETSpos_SPOPneg	PMID:22496589|PMID:23381693	64	32	EUR	GG	NA	1	NA
STID0000013212	Tyrol_ETSpos_SPOPneg	PMID:22496589|PMID:23381693	69	27.54	EUR	GG	NA	1	NA
STID0000013230	Tyrol_ETSpos_SPOPneg	PMID:22496589|PMID:23381693	61	6.6	EUR	GG	NA	1	NA
STID0000014149	Tyrol_ETSpos_SPOPneg	PMID:22496589|PMID:23381693	59	2.86	EUR	GG	NA	1	NA
STID0000014152	Tyrol_ETSpos_SPOPneg	PMID:22496589|PMID:23381693	57	2.43	EUR	GG	NA	1	NA
STID0000014169	Tyrol_ETSpos_SPOPneg	PMID:22496589|PMID:23381693	48	2.98	EUR	AG	NA	1	NA
