# Supplementary material for: Inherited determinants of early recurrent somatic mutations in prostate cancer
Source: Nat Commun. 2017 Jun 29;8:48. doi: 10.1038/s41467-017-00046-0 (PMC5491529; doi:10.1038/s41467-017-00046-0)
Supplement: Supplementary file 6 — Supplementary Data 5 [file 41467_2017_46_MOESM6_ESM.xlsx]

## Sheet: Sheet1
Supplementary Data 5: Genotype/Phenotype association analysis summary of selected functional variants
rs_id	Coordinate (hg19)	Chromosome location	Number of associations in SPOP phenotype permutations	Number of associations in ERG phenotype permutations	Number of associations in FOXA1 phenotype permutations	SPOP phenotype association p-value in complete set	SPOP phenotype association p-value in complete set (Dominant)	SPOP phenotype association p-value in complete set (Recessive)
rs7522413	1:10958935	p36.22	0	0	0	0.003428	0.008075	0.01983
rs10916721	1:20537226	p36.12	0	0	0	0.5024	0.3668	0.9828
rs10794648	1:24518206	p36.11	0	0	0	0.8988	0.632	0.1788
rs7552167	1:24518643	p36.11	0	0	0	0.9535	0.8036	0.6072
rs4274010	1:25021472	p36.11	0	0	0	0.9564	0.7005	0.6835
rs3131511	1:25043881	p36.11	0	0	0	0.9962	0.3888	0.2078
rs12741835	1:31090461	p35.2	0	0	0	0.03461	0.008769	0.9602
rs6664789	1:32072406	p35.2	0	0	0	0.9718	0.8891	0.8024
rs4603175	1:47874586	p33	0	0	0	0.9095	0.875	0.9777
rs11577621	1:47875484	p33	0	0	0	0.7983	0.8774	0.4661
rs12408005	1:68163295	p31.3	0	0	0	0.5663	0.6001	0.6932
rs7512953	1:95554294	p21.3	0	0	0	0.9492	0.6064	0.4589
rs4845750	1:152201217	q21.3	0	0	0	0.0849	0.2094	0.0686
rs12045181	1:162874457	q23.3	0	0	0	0.4553	0.2838	0.9987
rs12145164	1:171437669	q24.3	0	0	0	0.457	0.4542	0.7081
rs7512337	1:185335532	q25.3	0	0	0	0.4511	0.1734	0.6977
rs10919988	1:200594522	q32.1	0	0	0	0.09619	0.1518	0.1744
rs6700559	1:200646073	q32.1	0	0	0	0.7294	0.6119	0.9698
rs646448	1:201549497	q32.1	0	0	0	0.2161	0.1205	0.9991
rs516701	1:201549933	q32.1	0	0	0	0.31	0.2134	0.9991
rs12385740	1:201578784	q32.1	0	0	0	0.5083	0.4578	0.9994
rs1204673	1:208045369	q32.2	0	0	0	0.9401	0.8728	0.9985
rs10779572	1:212354412	q32.3	0	0	0	0.2135	0.9343	0.03263
rs6690218	1:218832257	q41	0	0	0	0.1277	0.4342	0.04403
rs6698945	1:221272177	q41	0	0	0	0.3415	0.5403	0.296
rs4266895	1:222339459	q41	0	0	0	0.4169	0.2893	0.9726
rs16852740	1:230959250	q42.2	0	0	0	0.4852	0.5414	0.6088
rs12121390	1:230959677	q42.2	0	0	0	0.5505	0.6067	0.6514
rs811775	2:16862293	p24.2	0	0	0	0.203	0.5563	0.0187
rs12477228	2:20618016	p24.1	0	0	0	0.7892	0.6961	0.8687
rs7586447	2:28584481	p23.2	0	0	0	0.912	0.724	0.2139
rs867574	2:38021498	p22.2	0	0	0	0.07593	0.1151	0.1865
rs6728618	2:38318377	p22.2	0	0	0	0.01027	0.02333	0.03062
rs12712870	2:43161180	p21	0	0	0	0.1358	0.4956	0.04374
rs17030228	2:43180327	p21	0	0	0	0.8312	0.8743	0.9994
rs754866	2:43185318	p21	0	0	0	0.05102	0.134	0.9992
rs11680377	2:43205112	p21	0	0	0	0.5516	0.2195	0.4047
rs10170593	2:43252268	p21	0	0	0	0.6583	0.5232	0.8357
rs2034273	2:43253559	p21	1	0	0	0.5476	0.208	0.2938
rs13409330	2:43381472	p21	0	0	0	0.2002	0.2316	0.3983
rs11899007	2:45355446	p21	0	0	0	0.89	0.5774	0.1695
rs891533	2:67872744	p14	0	0	0	0.1177	0.1113	0.4665
rs17739760	2:74990671	p13.1	0	0	0	0.32	0.32	NA
rs965078	2:75163550	p12	0	0	0	0.5809	0.5758	0.7401
rs2576776	2:105974978	q12.1	0	0	0	0.03342	0.05987	0.1176
rs12475915	2:127902187	q14.3	0	0	0	0.6682	0.9305	0.3211
rs4663113	2:127933698	q14.3	0	0	0	0.5539	0.8482	0.3904
rs6430462	2:134599227	q21.2	0	0	0	0.9017	0.4295	0.4593
rs16827821	2:150981030	q23.3	0	0	0	0.2364	0.2364	NA
rs11893307	2:191728044	q32.2	0	0	0	0.426	0.1875	0.4515
rs7599230	2:204648661	q33.2	0	0	0	0.01415	0.02003	0.131
rs7560479	2:206754298	q33.3	0	0	0	0.01655	0.002781	0.4109
rs2111592	2:208049581	q33.3	0	0	0	0.7588	0.2724	0.1982
rs207900	2:217086628	q35	0	0	0	0.5165	0.7117	0.3193
rs617644	2:220508667	q35	0	0	0	0.9366	0.6994	0.9987
rs16864189	2:223672724	q36.1	0	0	0	0.4185	0.2438	0.3389
rs7556909	2:227293934	q36.3	0	0	0	0.3684	0.3684	NA
rs7575251	2:230205050	q36.3	0	0	0	0.3462	0.3462	NA
rs12623575	2:237458008	q37.3	0	0	0	0.2235	0.3437	0.2344
rs13429144	2:237463081	q37.3	0	0	0	0.383	0.383	NA
rs11694315	2:237770905	q37.3	0	0	0	0.3377	0.6261	0.1837
rs10183219	2:238161747	q37.3	0	0	0	0.4116	0.2899	0.9989
rs2325806	2:238503559	q37.3	0	0	0	0.6217	0.3791	0.7073
rs1316476	2:238508099	q37.3	0	0	0	0.3785	0.8238	0.116
rs11885409	2:241313115	q37.3	0	0	0	0.4477	0.4355	0.78
rs2352843	2:241313594	q37.3	0	0	0	0.239	0.2594	0.5356
rs2975752	2:241521327	q37.3	0	0	0	0.3741	0.2646	0.8905
rs1133352	2:241522252	q37.3	0	0	0	0.2571	0.192	0.8961
rs17049654	3:8893546	p25.3	0	0	0	0.05596	0.4316	0.01424
rs7639133	3:30534467	p24.1	0	0	0	0.6546	0.9077	0.2117
rs939312	3:45106827	p21.31	0	0	0	0.1719	0.502	0.03476
rs17007838	3:70861462	p13	0	0	0	0.4082	0.4701	0.4649
rs7636521	3:98369696	q12.1	0	0	0	0.6968	0.2356	0.2101
rs11918291	3:99927994	q12.1	1	0	0	0.3804	0.5982	0.2888
rs340063	3:105716010	q13.11	0	0	0	0.7362	0.9778	0.3089
rs10511249	3:105845583	q13.11	0	0	0	0.3309	0.4569	0.2775
rs709468	3:107707089	q13.12	0	0	0	0.01075	0.1131	0.008448
rs16839357	3:132260768	q22.1	0	0	0	0.00384	0.00384	NA
rs6772791	3:134044501	q22.2	0	0	0	0.004997	0.01204	0.04832
rs4683401	3:141022270	q23	0	0	0	0.8055	0.9089	0.2941
rs6440471	3:146688478	q24	0	0	0	0.5556	0.3947	0.9551
rs9289977	3:156842653	q25.31	0	0	0	0.88	0.7298	0.4157
rs6443434	3:176920472	q26.32	0	0	0	0.1209	0.357	0.09973
rs6443505	3:177488780	q26.32	0	0	0	0.1465	0.1903	0.3033
rs4499575	3:184354099	q27.1	0	0	0	0.163	0.06612	0.9408
rs10513838	3:189232641	q28	0	0	0	0.6872	0.4968	0.9986
rs1510905	3:190786008	q28	0	0	0	0.7425	0.6018	0.9678
rs17487141	4:16272947	p15.32	0	0	0	0.7308	0.9445	0.3876
rs2629723	4:19995494	p15.31	0	0	0	0.02057	0.06902	0.04065
rs4399977	4:26179776	p15.2	0	0	0	0.8926	0.191	0.07254
rs6835691	4:40687234	p14	0	0	0	0.4359	0.3075	0.8578
rs349383	4:53184010	q12	0	0	0	0.2013	0.2911	0.2627
rs12640334	4:84070303	q21.22	0	0	0	0.07577	0.2679	0.03201
rs6848459	4:84170079	q21.23	0	0	0	0.192	0.3434	0.164
rs10026779	4:84171847	q21.23	0	0	0	0.07014	0.236	0.03352
rs10004019	4:84172220	q21.23	0	0	0	0.05985	0.2345	0.0213
rs10029426	4:84172399	q21.23	0	0	0	0.1085	0.2431	0.09654
rs9993738	4:122176770	q27	0	0	0	0.579	0.6234	0.6965
rs13132337	4:131634267	q28.3	0	0	0	0.01712	0.004629	0.6048
rs989731	4:165360517	q32.3	0	0	0	0.8112	0.8013	0.9975
rs13137758	4:177469451	q34.2	0	0	0	0.4609	0.6515	0.4435
rs4862356	4:185220262	q35.1	0	0	0	0.7376	0.6649	0.9972
rs11742618	5:3312648	p15.33	0	0	0	0.07857	0.2033	0.08642
rs1971860	5:13658926	p15.2	0	0	0	0.2918	0.2213	0.6137
rs11954924	5:36574313	p13.2	0	0	0	0.09824	0.09824	NA
rs28597	5:52639236	q11.2	0	0	0	0.6259	0.5524	0.9893
rs10044080	5:55355069	q11.2	0	0	0	0.7821	0.7998	0.8632
rs2342888	5:55574191	q11.2	0	0	0	0.1285	0.09856	0.7077
rs13157917	5:79392941	q14.1	0	0	0	0.1639	0.8618	0.9985
rs10942629	5:90628243	q14.3	0	0	0	0.5416	0.7772	0.3431
rs161732	5:98277122	q21.1	0	0	0	0.4971	0.8414	0.1978
rs9327142	5:119783693	q23.1	0	0	0	0.6377	0.4423	0.8056
rs4342330	5:124331005	q23.2	0	0	0	0.5499	0.3066	0.8097
rs331717	5:124896039	q23.2	0	0	0	0.7914	0.3307	0.2275
rs13179136	5:129624919	q23.3	0	0	0	0.5991	0.1904	0.05361
rs356433	5:139071193	q31.2	0	0	0	0.9757	0.9288	0.7941
rs7718139	5:159975438	q34	0	0	0	0.342	0.3851	0.5188
rs959314	5:163321327	q34	0	0	0	0.5156	0.5543	0.6551
rs876302	5:169734070	q35.1	0	0	0	0.5003	0.338	0.7747
rs16821	5:173207311	q35.2	0	0	0	0.9137	0.9932	0.8591
rs9405586	6:2795674	p25.2	0	0	0	0.9904	0.719	0.4646
rs9378345	6:2821143	p25.2	0	0	0	0.004601	0.02941	0.006326
rs6940907	6:3805108	p25.2	0	0	0	0.2552	0.8083	0.01252
rs10900946	6:3812817	p25.2	0	0	0	0.04464	0.2856	0.005025
rs210918	6:11711815	p24.1	0	0	0	0.958	0.6257	0.2281
rs7739742	6:14270235	p23	0	0	0	0.01009	0.01172	0.1683
rs9369907	6:49533472	p12.3	0	0	0	0.08704	0.01148	0.933
rs3857455	6:80132251	q14.1	0	0	0	0.749	0.8347	0.9991
rs12195595	6:85284126	q14.3	0	0	0	0.7909	0.6303	0.1972
rs9362437	6:88425085	q15	0	0	0	0.4164	0.4164	NA
rs12215322	6:89086057	q15	0	0	0	0.09152	0.1771	0.9972
rs855569	6:89756995	q15	0	0	0	0.0816	0.1599	0.1486
rs10944445	6:90071201	q15	0	0	0	0.6268	0.9367	0.3887
rs9451398	6:91080256	q15	0	0	0	0.6738	0.5018	0.77
rs12206586	6:91555493	q15	0	0	0	0.05062	0.048	0.5533
rs6921527	6:106572958	q21	0	0	0	0.984	0.903	0.9994
rs560539	6:109058427	q21	0	0	0	0.4749	0.1899	0.77
rs508935	6:114196571	q21	0	0	0	0.1018	0.1018	NA
rs9385594	6:132381115	q23.2	0	0	0	0.6135	0.7925	0.5675
rs566097	6:137960364	q23.3	0	0	0	0.07486	0.1738	0.06858
rs1545092	6:138244943	q23.3	0	0	0	0.4233	0.4891	0.5362
rs11962730	6:140063979	q24.1	0	0	0	0.6476	0.5957	0.9689
rs6904492	6:140202223	q24.1	0	0	0	0.3442	0.3074	0.7058
rs653982	6:149532047	q25.1	0	0	0	0.07691	0.04899	0.3899
rs1476661	7:13869433	p21.2	0	0	0	0.8772	0.7587	0.8624
rs17284526	7:16103718	p21.2	0	0	0	0.3711	0.6859	0.1205
rs2215679	7:21051042	p15.3	0	0	0	0.5053	0.4087	0.9541
rs7780759	7:23958238	p15.3	3	0	0	0.001454	0.02556	0.0003954
rs1376350	7:33732362	p14.3	187	0	0	3.433e-06	6.7e-06	0.9992
rs17170478	7:33922092	p14.3	0	0	0	0.8596	0.7878	0.1881
rs4585649	7:36546997	p14.2	0	0	0	0.8768	0.9509	0.8167
rs12702272	7:46947466	p12.3	0	0	0	0.2186	0.5822	0.05484
rs12702273	7:46947853	p12.3	0	0	0	0.05877	0.1921	0.04242
rs6961819	7:121381543	q31.32	0	0	0	0.4194	0.7927	0.1221
rs1424724	8:5875495	p23.2	0	0	0	0.6525	0.5456	0.8892
rs2703228	8:5876009	p23.2	0	0	0	0.02186	0.03188	0.1301
rs17154363	8:8467099	p23.1	0	0	0	0.2108	0.5014	0.07074
rs401807	8:15654790	p22	0	0	0	0.9055	0.5065	0.5854
rs184565	8:19039642	p21.3	0	0	0	0.8686	0.9838	0.7016
rs11785348	8:20237910	p21.3	0	0	0	0.3371	0.3869	0.4933
rs7828056	8:26516038	p21.2	0	0	0	0.8528	0.9464	0.568
rs2929102	8:39916305	p11.21	0	0	0	0.3829	0.3829	NA
rs7840889	8:53733474	q11.23	0	0	0	0.5608	0.7239	0.5421
rs2634498	8:59665339	q12.1	0	0	0	0.03936	0.07799	0.08478
rs7011618	8:94894852	q22.1	0	0	0	0.2102	0.5135	0.1224
rs10956888	8:94898694	q22.1	0	0	0	0.02443	0.003874	0.6795
rs4129376	8:94924977	q22.1	0	0	0	0.02049	0.01194	0.2559
rs752047	8:102130291	q22.3	0	0	0	0.7679	0.8524	0.2983
rs4734686	8:104117312	q22.3	0	0	0	0.4956	0.6355	0.3643
rs2154659	8:110584174	q23.2	0	0	0	0.0374	0.03653	0.9991
rs10106398	8:119147280	q24.11	0	0	0	0.3007	0.4547	0.9979
rs2468143	8:119162098	q24.11	0	0	0	0.4377	0.5354	0.3933
rs4871226	8:123198901	q24.13	0	0	0	0.7483	0.5824	0.2675
rs10093085	8:131654000	q24.22	0	0	0	0.4596	0.5577	0.529
rs11774513	8:134158551	q24.22	0	0	0	0.3999	0.4718	0.4974
rs1806765	8:135734604	q24.22	0	0	0	0.6012	0.2024	0.9972
rs12334514	8:142099247	q24.3	0	0	0	0.06478	0.09118	0.2218
rs6996541	8:142100514	q24.3	0	0	0	0.06161	0.08585	0.2239
rs1885428	9:13810014	p23	0	0	0	0.09789	0.2067	0.1491
rs6475004	9:16069629	p22.3	0	0	0	0.4968	0.6752	0.4448
rs16934439	9:16321578	p22.3	0	0	0	0.9231	0.7278	0.4266
rs7868228	9:21667762	p21.3	0	0	0	0.007222	0.006699	0.2558
rs17253142	9:33416871	p13.3	0	0	0	0.9439	0.8671	0.8406
rs12553082	9:72649210	q21.12	0	0	0	0.1053	0.0625	0.9946
rs17052475	9:89684172	q21.33	0	0	0	0.8491	0.8491	NA
rs3132315	9:137427442	q34.3	0	0	0	0.9637	0.6206	0.2679
rs7027374	9:137514962	q34.3	0	0	0	0.8872	0.7826	0.8519
rs7097810	10:5325154	p15.1	0	0	0	0.6796	0.2423	0.5464
rs1039966	10:23656316	p12.2	0	0	0	0.3584	0.5334	0.3748
rs103441	10:30778184	p11.23	0	0	0	0.4033	0.9103	0.1066
rs867993	10:31389575	p11.22	0	0	0	0.7094	0.4684	0.6351
rs7077462	10:62570821	q21.2	0	0	0	0.9492	0.7445	0.6974
rs7904544	10:63553849	q21.2	0	0	0	0.7161	0.4623	0.557
rs11599251	10:82283538	q23.1	0	0	0	0.03526	0.02139	0.9991
rs4962728	10:126008980	q26.13	0	0	0	0.6603	0.3128	0.7225
rs7911168	10:126030949	q26.13	0	0	0	0.1098	0.4134	0.01861
rs4131689	10:133744328	q26.3	0	0	0	0.6736	0.9075	0.4208
rs2412143	11:3199846	p15.4	0	0	0	0.1699	0.1743	0.4086
rs12276194	11:8349835	p15.4	0	0	0	0.06643	0.06643	NA
rs1814174	11:12083368	p15.3	0	0	0	0.8733	0.7983	0.9109
rs16936105	11:19102920	p15.1	0	0	0	0.6206	0.4382	0.2633
rs16916292	11:26865688	p14.2	0	0	0	0.2832	0.1556	0.9986
rs12796157	11:27339988	p14.1	0	0	0	0.5897	0.5646	0.8472
rs353573	11:35150272	p13	0	0	0	0.01214	0.01709	0.1596
rs1192923	11:69504277	q13.3	0	0	0	0.3424	0.8886	0.05787
rs12422031	11:85910703	q14.2	0	0	0	0.02759	0.002622	0.9991
rs617689	11:106262357	q22.3	0	0	0	0.3088	0.6756	0.1462
rs11820556	11:123074716	q24.1	0	0	0	0.06626	0.05355	0.7608
rs2466627	11:124155409	q24.2	0	0	0	0.5008	0.9616	0.06248
rs7105145	11:130506526	q24.3	0	0	0	0.5613	0.2834	0.7389
rs625684	12:4037169	p13.32	0	0	0	0.01361	0.01613	0.113
rs16916599	12:12991526	p13.1	0	0	0	0.8769	0.6052	0.9972
rs16911299	12:15984819	p12.3	0	0	0	0.5427	0.3384	0.6585
rs10785370	12:43098741	q12	0	0	0	0.4223	0.2096	0.7938
rs11172028	12:57271339	q13.3	0	0	0	0.5709	0.5709	NA
rs1905454	12:68286509	q15	0	0	0	0.06253	0.109	0.1446
rs3850593	12:68333238	q15	0	0	0	0.5776	0.146	0.2477
rs1275635	12:76179597	q21.2	0	0	0	0.6969	0.3849	0.5268
rs4760440	12:92806197	q22	0	0	0	0.3081	0.5142	0.3124
rs10859907	12:95995906	q22	0	0	0	0.5708	0.2728	0.4619
rs7971811	12:96005699	q22	0	0	0	0.9366	0.4172	0.1066
rs4762488	12:98810769	q23.1	0	0	0	0.861	0.8924	0.8738
rs11114045	12:109135521	q24.11	0	0	0	0.08639	0.2045	0.09698
rs2048147	13:23036827	q12.11	0	0	0	0.2277	0.2341	0.9994
rs3803221	13:25241724	q12.12	0	0	0	0.4919	0.5415	0.9991
rs3803222	13:25241746	q12.12	0	0	0	0.0529	0.0633	0.3373
rs1547162	13:30484862	q12.3	0	0	0	0.7222	0.9388	0.496
rs632240	13:30609464	q12.3	0	0	0	0.1375	0.06938	0.8914
rs7322400	13:36736825	q13.3	0	0	0	0.6416	0.8468	0.4648
rs9670600	13:38050073	q13.3	0	0	0	0.005956	0.005956	NA
rs17061031	13:40804565	q14.11	0	0	0	0.1329	0.06152	0.9989
rs12865815	13:42134804	q14.11	0	0	0	0.5881	0.274	0.1456
rs17067358	13:46450849	q14.13	0	0	0	0.4453	0.4433	0.7864
rs6561461	13:49118569	q14.2	0	0	0	0.006371	0.0105	0.03737
rs17524238	13:67943173	q21.32	0	0	0	0.6465	0.6465	NA
rs9543031	13:73213182	q21.33	0	0	0	0.4645	0.1986	0.8864
rs1440869	13:73214229	q21.33	0	0	0	0.7501	0.4951	0.8496
rs11842481	13:80616423	q31.1	0	0	0	0.05474	0.03048	0.9994
rs16952658	13:93800377	q31.3	0	0	0	0.07679	0.07679	NA
rs1569269	13:103874921	q33.1	0	0	0	0.1687	0.6702	0.009917
rs2893249	13:106797670	q33.2	0	0	0	0.8065	0.9345	0.9987
rs913611	13:106802923	q33.2	0	0	0	0.0031	0.007586	0.02589
rs4981345	14:21455973	q11.2	0	0	0	0.1602	0.1293	0.6364
rs1168491	14:38827550	q21.1	0	0	0	0.4574	0.846	0.2178
rs17109786	14:40233121	q21.1	0	0	0	0.8538	0.8538	NA
rs2184561	14:56270451	q22.3	0	0	0	0.5452	0.7459	0.4272
rs1294517	14:90910208	q32.11	0	0	0	0.2758	0.299	0.5926
rs1884211	14:94449792	q32.12	0	0	0	0.1084	0.04561	0.611
rs2033932	14:105447075	q32.33	0	0	0	0.005276	0.005347	0.3893
rs636751	15:35012584	q14	0	0	0	0.2668	0.1186	0.997
rs17614000	15:39577100	q14	0	0	0	0.3323	0.3323	NA
rs12592441	15:60430405	q22.2	0	0	0	0.5207	0.8545	0.01559
rs869043	15:65171040	q22.31	0	0	0	0.9099	0.6756	0.6764
rs11852468	15:67272947	q22.32	0	0	0	0.3642	0.6233	0.2908
rs1531441	15:67280140	q22.32	0	0	0	0.7107	0.6773	0.9632
rs446304	15:67296087	q22.32	0	0	0	0.3406	0.7353	0.1933
rs397120	15:67299521	q22.32	0	0	0	0.1753	0.01345	0.4155
rs10152712	15:70050127	q23	0	0	0	0.8518	0.3855	0.9972
rs986393	15:71349045	q23	0	0	0	0.3465	0.3456	0.5655
rs8023731	15:96725829	q26.2	0	0	0	0.06119	0.02797	0.9264
rs3024685	16:27376910	p12.1	0	0	0	0.916	0.9761	0.8261
rs17839495	16:31397642	p11.2	0	0	0	0.00434	0.003527	0.9992
rs16945540	16:47765174	q12.1	0	0	0	0.5971	0.5971	NA
rs17669033	16:72290415	q22.2	0	0	0	0.5508	0.5877	0.005544
rs12449093	16:77598706	q23.1	0	0	0	0.4693	0.4268	0.8432
rs1991538	16:84551379	q24.1	0	0	0	0.6172	0.2713	0.7244
rs9908528	17:16892749	p11.2	0	0	0	0.09965	0.1709	0.9975
rs16964890	17:27543420	q11.2	0	0	0	0.4411	0.4103	0.932
rs7230070	18:814990	p11.32	0	0	0	0.7329	0.3276	0.04902
rs10164229	18:8944005	p11.22	0	0	0	0.07178	0.08833	0.3167
rs12326821	18:10040501	p11.22	0	0	0	0.06811	0.06811	NA
rs11080407	18:10350799	p11.22	0	0	0	0.8501	0.9896	0.9987
rs966195	18:22311810	q11.2	0	0	0	0.6857	0.3697	0.7182
rs17088042	18:71314807	q22.3	0	0	0	0.1432	0.1453	0.3788
rs7227397	18:74863874	q23	0	0	0	0.01348	0.01348	NA
rs4890803	18:74870972	q23	0	0	0	0.1871	0.4919	0.1072
rs797423	19:5433866	p13.3	0	0	0	0.6009	0.562	0.9994
rs2903617	19:31869964	q12	0	0	0	0.9095	0.9699	0.6308
rs7255274	19:33859589	q13.11	0	0	0	0.3991	0.4532	0.5591
rs346522	19:44262545	q13.31	0	0	0	0.1803	0.2534	0.305
rs6509250	19:46560313	q13.32	0	0	0	0.8829	0.5351	0.3297
rs11083799	19:46637157	q13.32	0	0	0	0.2783	0.2009	0.6271
rs17661268	19:52238988	q13.41	0	0	0	0.1211	0.04983	0.9592
rs2745851	20:17829280	p12.1	0	0	0	0.85	0.8625	0.5766
rs199567	20:19986023	p11.23	0	0	0	0.08243	0.08243	NA
rs2378251	20:33276750	q11.22	0	0	0	0.6623	0.6378	0.836
rs6129421	20:38441526	q12	0	0	0	0.08978	0.1061	0.9985
rs1854476	20:48427077	q13.13	0	0	0	0.3415	0.337	0.6029
rs6020381	20:48844348	q13.13	0	0	0	0.01324	0.07835	0.02926
rs6021170	20:49999884	q13.2	0	0	0	0.718	0.7277	0.8305
rs6021288	20:50182056	q13.2	0	0	0	0.5108	0.7142	0.376
rs17216707	20:52732362	q13.2	0	0	0	0.6752	0.5941	0.9552
rs2834136	21:34572791	q22.11	0	0	0	0.6371	0.7666	0.9987
rs16997888	21:35356504	q22.11	0	0	0	0.1203	0.08657	0.9994
rs2211860	21:39552192	q22.13	0	0	0	0.9025	0.5942	0.643
rs2836303	21:39687572	q22.13	0	0	0	0.481	0.8806	0.1035
rs1788413	21:43788690	q22.3	0	0	0	0.7813	0.7856	0.1098
rs7277264	21:46429864	q22.3	0	0	0	0.07967	0.1271	0.1735
rs2103587	22:25374503	q11.23	0	0	0	0.4679	0.09348	0.5627
rs6520049	22:46996309	q13.31	0	0	0	0.3903	0.7668	0.1605
