# Supplementary material for: Inherited determinants of early recurrent somatic mutations in prostate cancer
Source: Nat Commun. 2017 Jun 29;8:48. doi: 10.1038/s41467-017-00046-0 (PMC5491529; doi:10.1038/s41467-017-00046-0)
Supplement: Supplementary file 7 — Supplementary Data 6 [file 41467_2017_46_MOESM7_ESM.xlsx]

## Sheet: Sheet1
Supplementary Data 6: Linkage Disequilibrium analysis of 7p14.3 variant in 1Mb window on 1,000 Genome Project data
SNPa	SNPb	R^2	D'	SNPa on Affymetrix SNP 6.0	H3K4me1	H3K4me3	H3K27ac	Coding
rs77531084	rs1376350	0.99181	0.998926	NO	NO	NO	NO	NO
rs78202471	rs1376350	0.514032	0.739649	NO	NO	NO	NO	NO
rs16879181	rs1376350	0.490931	0.806678	YES	YES	NO	NO	NO
rs77895881	rs1376350	0.466027	0.998864	NO	NO	NO	NO	NO
rs79763034	rs1376350	0.460525	0.718728	NO	NO	NO	NO	NO
rs79512356	rs1376350	0.437655	0.678153	NO	NO	NO	NO	NO
rs74841683	rs1376350	0.433219	0.998856	NO	NO	NO	NO	NO
rs143197916	rs1376350	0.428154	0.998855	NO	NO	NO	NO	NO
rs75801540	rs1376350	0.409761	0.9204	NO	NO	NO	NO	NO
rs75439497	rs1376350	0.395634	0.746161	NO	YES	NO	NO	NO
rs73308532	rs1376350	0.389053	0.998843	NO	YES	NO	NO	NO
rs17170377	rs1376350	0.380928	0.861437	NO	YES	YES	YES	NO
rs17170367	rs1376350	0.377605	0.899125	YES	YES	NO	NO	NO
rs76618646	rs1376350	0.366149	0.892298	NO	NO	NO	NO	NO
rs17170345	rs1376350	0.363551	0.743606	NO	YES	NO	NO	NO
rs17170369	rs1376350	0.359381	0.853602	YES	YES	NO	NO	NO
rs6967252	rs1376350	0.358634	0.743175	NO	NO	NO	NO	NO
rs79600133	rs1376350	0.339585	0.890863	NO	NO	NO	NO	NO
rs200836258	rs1376350	0.318983	0.739223	NO	YES	NO	YES	NO
rs10486615	rs1376350	0.310779	0.862158	YES	YES	NO	YES	NO
rs17170333	rs1376350	0.276997	0.675783	NO	NO	NO	NO	NO
rs17170396	rs1376350	0.244074	0.574196	NO	NO	NO	NO	NO
rs4723309	rs1376350	0.240109	0.903546	NO	YES	NO	NO	NO
rs17170353	rs1376350	0.225272	0.915134	NO	NO	NO	NO	NO
rs17170380	rs1376350	0.204244	0.748251	NO	YES	NO	NO	NO
rs117557212	rs1376350	0.202605	0.991479	NO	YES	NO	NO	NO
rs2111898	rs1376350	0.199755	0.515839	NO	YES	NO	NO	NO
rs117328932	rs1376350	0.197076	0.991479	NO	NO	NO	NO	NO
rs17170406	rs1376350	0.19703	0.509902	YES	YES	NO	NO	NO
rs9638894	rs1376350	0.177348	0.998692	NO	NO	NO	NO	NO
rs9638895	rs1376350	0.177068	0.998692	NO	NO	NO	NO	NO
rs6946259	rs1376350	0.170016	0.638597	NO	NO	NO	NO	NO
rs12112557	rs1376350	0.168295	0.884393	NO	NO	NO	NO	NO
rs80318636	rs1376350	0.162703	0.548571	NO	NO	NO	NO	NO
rs4723312	rs1376350	0.159761	0.904997	NO	NO	NO	NO	NO
rs17736426	rs1376350	0.150393	0.616802	YES	NO	NO	NO	NO
rs78847447	rs1376350	0.148864	0.527501	NO	NO	NO	NO	NO
rs77542333	rs1376350	0.147487	0.609976	NO	NO	NO	NO	NO
rs6966639	rs1376350	0.146676	0.88665	NO	NO	NO	NO	NO
rs76571791	rs1376350	0.145981	0.515934	NO	YES	NO	NO	NO
rs11770775	rs1376350	0.145077	0.520748	NO	YES	NO	NO	NO
rs7811261	rs1376350	0.144306	0.998629	NO	NO	NO	NO	NO
rs4723310	rs1376350	0.144061	0.885138	NO	NO	NO	NO	NO
rs74601784	rs1376350	0.143303	0.51483	NO	YES	NO	NO	NO
rs11770836	rs1376350	0.141824	0.519373	NO	YES	NO	NO	NO
rs76051836	rs1376350	0.1417	0.524506	NO	NO	NO	NO	NO
rs111389634	rs1376350	0.137716	0.709179	NO	NO	NO	NO	NO
rs12534530	rs1376350	0.13326	0.52064	NO	YES	NO	YES	NO
rs4720134	rs1376350	0.133078	0.834239	NO	NO	NO	NO	NO
rs77673435	rs1376350	0.131875	0.699464	NO	YES	NO	YES	NO
rs79374617	rs1376350	0.130465	0.607819	NO	NO	NO	NO	NO
rs75215453	rs1376350	0.129513	0.567668	NO	NO	NO	NO	NO
rs17811849	rs1376350	0.128093	0.549533	NO	NO	NO	NO	NO
rs17170329	rs1376350	0.12397	0.772488	NO	NO	NO	NO	NO
rs7776514	rs1376350	0.123069	0.90591	NO	NO	NO	NO	NO
rs16879226	rs1376350	0.122352	0.515008	NO	YES	NO	YES	NO
rs17170410	rs1376350	0.122257	0.479713	YES	YES	NO	NO	NO
rs60268016	rs1376350	0.116527	0.874516	NO	YES	NO	NO	NO
rs6956173	rs1376350	0.11615	0.866125	NO	NO	NO	NO	NO
rs78302819	rs1376350	0.115496	0.547171	NO	YES	NO	NO	NO
rs11767647	rs1376350	0.113398	0.514801	NO	NO	NO	NO	NO
rs58760466	rs1376350	0.108189	0.968381	NO	NO	NO	NO	NO
rs4720133	rs1376350	0.106613	0.860178	YES	NO	NO	NO	NO
rs7779347	rs1376350	0.106075	0.859822	NO	NO	NO	NO	NO
rs10238579	rs1376350	0.106075	0.859822	YES	NO	NO	NO	NO
rs4723311	rs1376350	0.106075	0.859822	NO	NO	NO	NO	NO
rs930689	rs1376350	0.10574	0.868138	NO	NO	NO	NO	NO
rs6966497	rs1376350	0.105392	0.867915	NO	NO	NO	NO	NO
rs10280540	rs1376350	0.104832	0.858985	NO	NO	NO	NO	NO
rs1012516	rs1376350	0.104129	0.858501	NO	NO	NO	NO	NO
rs4720132	rs1376350	0.102901	0.866549	NO	NO	NO	NO	NO
