# Supplementary material for: Inherited determinants of early recurrent somatic mutations in prostate cancer
Source: Nat Commun. 2017 Jun 29;8:48. doi: 10.1038/s41467-017-00046-0 (PMC5491529; doi:10.1038/s41467-017-00046-0)
Supplement: Supplementary file 8 — Supplementary Data 7 [file 41467_2017_46_MOESM8_ESM.xlsx]

## Sheet: Sheet1
Supplementary Data 7: List of DNA repair and hormone regulated genes associated with 7p14.3 variant
Gene name	Description	Chromosome location	Type
RAVER2	ribonucleoprotein, PTB-binding 2 [Source:HGNC Symbol;Acc:25577]	1p31.3	HORMONE REGULATED
FBXO28	F-box protein 28 [Source:HGNC Symbol;Acc:29046]	1q42.11	HORMONE REGULATED
LGALS8	lectin, galactoside-binding, soluble, 8 [Source:HGNC Symbol;Acc:6569]	1q43	HORMONE REGULATED
RHOQ	ras homolog family member Q [Source:HGNC Symbol;Acc:17736]	2p21	HORMONE REGULATED
REV1|REV1L	dCMP transferase	2q11.2	DNA REPAIR
DDX18	DEAD (Asp-Glu-Ala-Asp) box polypeptide 18 [Source:HGNC Symbol;Acc:2741]	2q14.1	HORMONE REGULATED
XRCC5|Ku80	DNA end binding subunit	2q35	DNA REPAIR
CD47	CD47 molecule [Source:HGNC Symbol;Acc:1682]	3q13.12	HORMONE REGULATED
MYNN	myoneurin [Source:HGNC Symbol;Acc:14955]	3q26.2	HORMONE REGULATED
POLN|POL4P	DNA crosslink repair?	4p16.3	DNA REPAIR
RAD1	subunits of PCNA-like sensor of damaged DNA	5p13.2	DNA REPAIR
UBE2B|RAD6B	Ubiquitin-conjugating enzyme	5q31.1	DNA REPAIR
NBN|NBS1	Mutated in Nijmegen breakage syndrome	8q21.3	DNA REPAIR
PHF20L1	PHD finger protein 20-like 1 [Source:HGNC Symbol;Acc:24280]	8q24.22	HORMONE REGULATED
SET	SET nuclear oncogene [Source:HGNC Symbol;Acc:10760]	9q34.11	HORMONE REGULATED
CD59	CD59 molecule, complement regulatory protein [Source:HGNC Symbol;Acc:1689]	11p13	HORMONE REGULATED
RECQL|RECQ1	DNA helicase	12p12.1	DNA REPAIR
DAZAP2	DAZ associated protein 2 [Source:HGNC Symbol;Acc:2684]	12q13.13	HORMONE REGULATED
UBE2N|UBC13	Ubiquitin-conjugating complex	12q22	DNA REPAIR
TDG	U, T or ethenoC opposite G	12q23.3	DNA REPAIR
PDS5B	PDS5, regulator of cohesion maintenance, homolog B (S. cerevisiae) [Source:HGNC Symbol;Acc:20418]	13q13.1	HORMONE REGULATED
HAUS2	HAUS augmin-like complex, subunit 2 [Source:HGNC Symbol;Acc:25530]	15q15.2	HORMONE REGULATED
SLX4|BTBD12|FANCP	nuclease subunit/scaffold BTBD12 (SLX4) FANCP	16p13.3	DNA REPAIR
NUDT21	nudix (nucleoside diphosphate linked moiety X)-type motif 21 [Source:HGNC Symbol;Acc:13870]	16q12.2	HORMONE REGULATED
ERCC2|XPD	5' to 3' DNA helicase	19q13.32	DNA REPAIR
XRCC6|Ku70	DNA end binding subunit	22q13.2	DNA REPAIR
UBE2A|RAD6A	Ubiquitin-conjugating enzyme	Xq24-q25	DNA REPAIR
RBMX	RNA binding motif protein, X-linked [Source:HGNC Symbol;Acc:9910]	Xq26.3	HORMONE REGULATED
CETN2	Binds DNA distortions	Xq28	DNA REPAIR
