# Supplementary material for: Inherited determinants of early recurrent somatic mutations in prostate cancer
Source: Nat Commun. 2017 Jun 29;8:48. doi: 10.1038/s41467-017-00046-0 (PMC5491529; doi:10.1038/s41467-017-00046-0)
Supplement: Supplementary file 9 — Supplementary Data 8 [file 41467_2017_46_MOESM9_ESM.xlsx]

## Sheet: Sheet1
Supplementary Data 8: High confident transcription factor DNA binding sites consensus motifs at 7p14.3 variant locus and TFBS analysis results in a larger genomic sequence around the variant.
High confident transcription factor DNA binding sites consensus motifs at 7p14.3 variant locus
Consensus motif ID	Transcription factor	Database	La score ancestral allele	Lm score ancestral allele	P-value ancestral allele	La score risk allele	Lm score risk allele	P-value risk allele
M01016 V$SOX17_01 AACAAT	SOX17	Transfac Professional	9.87	11.1	0.00098	9.87	11.1	0.00098
M00770 V$CEBP_Q3 NNNTKNNGNAAN	CEBP family	Transfac Professional	8.97	11.6	0.0002	8.97	11.59	0.0002
M02116 V$SOX10_Q6_01 NACAAWG	SOX10	Transfac Professional	6.22	9.32	0.0029	7.69	9.32	0.0005
MA0063.1 WTAAKTG	NKX2-5	Jaspar	5.99	10.31	0.0034	8.31	10.31	0.0008
M07309 V$SOX7_Q2 NACAATDGA	SOX7	Transfac Professional	7.12	12.57	0.0032	10.29	12.57	0.0001
M01131 V$SOX10_Q6 CWTTGTN	SOX10	Transfac Professional	4.37	9.67	0.0064	8.07	9.67	0.0004
M00962 V$AR_Q6 WGAGCANRN	AR	Transfac Professional	1.87	10.63	0.083	8.74	10.63	0.0009
TFBS analysis in the larger genomic sequence around the variant
Consensus motif ID	Transcription factor	Database	La score ancestral allele	Lm score ancestral allele	P-value ancestral allele	Coordinates (hg19)
M01896 V$CEBPB_Q6 TKNNGCAANN	CEBPB	Transfac Professional	7.37	12.09	0.0046	chr7:33732366-33732375
M01896 V$CEBPB_Q6 TKNNGCAANN	CEBPB	Transfac Professional	7.34	12.09	0.0047	chr7:33732169-33732178
M07315 V$CEBPB_Q3 NNTTKCNNMAN	CEBPB	Transfac Professional	7.54	12.39	0.0027	chr7:33732365-33732375
M07315 V$CEBPB_Q3 NNTTKCNNMAN	CEBPB	Transfac Professional	7.98	12.39	0.0022	chr7:33732430-33732440
M00962 V$AR_Q6 WGAGCANRN	AR	Transfac Professional	9.45	10.63	0.0001	chr7:33732430-33732438
M04784 V$MYC_03 TTGCATCAK	c-MYC	Transfac Professional	7.96	10.28	0.0004	chr7:33732171-33732179
M04784 V$MYC_03 TTGCATCAK	c-MYC	Transfac Professional	6.74	10.28	0.002	chr7:33732431-33732440
MAFB_f1	MAFB	Hocomoco	6.14	8.08	0.0001	chr7:33732430-33732439
