# Supplementary material for: Inherited determinants of early recurrent somatic mutations in prostate cancer
Source: Nat Commun. 2017 Jun 29;8:48. doi: 10.1038/s41467-017-00046-0 (PMC5491529; doi:10.1038/s41467-017-00046-0)
Supplement: Supplementary file 10 — Supplementary Data 9 [file 41467_2017_46_MOESM10_ESM.xlsx]

## Sheet: Sheet1
Supplementary Data 9: CRISPR-Cas9 guides
sgRNA	Strand	sgRNA guide sequence	Start point location (hg19)
sgRNA up_1	antisense	GAGGCAGTCAGAAAATCTAG	chr7: 33732064
sgRNA up_2	sense	GAGAGGCGGTTTGAAGAACC	chr7: 33732004
sgRNA down_1	antisense	GAATGCTGAAAGATAGGATG	chr7: 33732675
sgRNA down_2	antisense	GACTCTGAATAGCTGGCACA	chr7: 33732795
Combination	sgRNAs	Deleted region (hg19)	Expected size of PCR (bp)
A	sgRNA up_1+sgRNA down_1	chr7: 33732067-33732692	978
B	sgRNA up_1+sgRNA down_2	chr7: 33732067-33732797	872
C	sgRNA up_2+sgRNA down_1	chr7: 33732043-33732692	954
D	sgRNA up_2+sgRNA down_2	chr7: 33732043-33732797	848
