# Supplementary material for: Inherited determinants of early recurrent somatic mutations in prostate cancer
Source: Nat Commun. 2017 Jun 29;8:48. doi: 10.1038/s41467-017-00046-0 (PMC5491529; doi:10.1038/s41467-017-00046-0)
Supplement: Supplementary file 11 — Supplementary Data 10 [file 41467_2017_46_MOESM11_ESM.xlsx]

## Sheet: Sheet1
Supplementary Data 10: Study primers sequences
Cloning	Sequence
rs1376350_F 33731301	CCAAGTGGCCCAGTATAATCC
rs1376350_R 33732903	AAACGTGCTTCTTCCATGGG
Mutagenesis
rs1376350_F 3374142	GTTTCAAGTGAACTGAGAGCAATTGTGGCAAGGTCTTTGGG
rs1376350_R 33732382	CCCAAAGACCTTGCCACAATTGCTCTCAGTTCACTTGAAAC
ChIP
Desert Region_chr12_F	ACTGGCAGAGCTTTGACTCT
Desert Region_chr12_R	CCTCCTTCAGCTACCACCAA
IL6_F	ACTTCGTGCATGACTTCAGC
IL6_R	TCTTTGTTGGAGGGTGAGGG
KLK3_F	ATACTGGGACAACTTGCAAACCT
KLK3_R	CAGGCTTGCTTACTGTCCTAGATAA
rs1376350_F 33732326	TGGCTTCAGGTGTAATGTTTCA
rs1376350_R 33732485	AGCCACCTCCTCAAACTGTT
real-time qPCR
ADAM23_F	TTCGGCTCCAAATTCATTCT
ADAM23_R	CTGTGGTTTCCCATTTTCGT
BAP1 _F	CTCGTGGAAGATTTCGGTGT
BAP1 _R	CGCTCTTCGATCCATTTGA
BCAP31_F	TCCACATGAAGCTTTTCCGT
BCAP31_R	TGCGAAATGAGAGTCACCAG
ETV1_F	GGCTTGCAGAAGCTCAGGTA
ETV1_R	CTTGATTTTCAGTGGCAGGC
GAPDH_F	TCCAAAATCAAGTGGGGCGA
GAPDH_R	AGTAGAGGCAGGGATGATGT
HSD17B2_F	ACCTGTGGATCAGAAGGCAG
HSD17B2_R	TCAAAACTCCGGCAAATACC
IGFBP3_F	CTCTGCGTCAACGCTAGTGC
IGFBP3_R	CGGTCTTCCTCCGACTCAC
IGFBP5_F	GGTTTGCCTCAACGAAAAGA
IGFBP5_R	GAGTAGGTCTCCTCGGCCAT
INHBA_F	GGAGGGCAGAAATGAATGAA
INHBA_R	ATCTCGAAGTGCAGCGTCTT
NT5C3A_F	TTTCTGGAATTCTGGCATCA
NT5C3A_R	TGTAGCTCGTCCGGTTACCT
RAB1B _F	ACTTCCAGCTACTACCGGGG
RAB1B _R	CATAGCGGTCAATCTCCTGC
PCR screening of PC-3 deletion
rs1376350_F 33731301	CCAAGTGGCCCAGTATAATCC
rs1376350_R 33732903	AAACGTGCTTCTTCCATGGG
