# Supplementary material for: Inherited determinants of early recurrent somatic mutations in prostate cancer
Source: Nat Commun. 2017 Jun 29;8:48. doi: 10.1038/s41467-017-00046-0 (PMC5491529; doi:10.1038/s41467-017-00046-0)
Supplement: Supplementary file 12 — Supplementary Data 11 [file 41467_2017_46_MOESM12_ESM.xlsx]

## Sheet: Sheet1
Supplementary Data 11: RNA-seq deregulated transcripts across experimental condition in edited PC-3 cells (combination B)
Deregulation values are expressed as log2(edited/control)
Symbol	Chr	Start (hg19)	End	pCMV_AR_CEBPB_siRNA_DHT	pCMV_AR_CEBPB_siRNA_EtOH	pCMV_AR_scramble_siRNA_DHT	pCMV_AR_scramble_siRNA_EtOH	pCMV_Empty_CEBPB_siRNA_DHT	pCMV_Empty_CEBPB_siRNA_EtOH	pCMV_Empty_scramble_siRNA_DHT	pCMV_Empty_scramble_siRNA_EtOH
HES2	chr1	6472497	6484730	2.60601	2.35194	1.87421	1.92991	2.49247	2.40389	1.77023	1.79845
ARHGEF19	chr1	16524598	16539104	1.7692	1.32975	1.27743	1.27687	1.48221	1.41729	1.3176	1.36141
CAMK2N1	chr1	20808883	20812728	2.99425	2.94871	3.19848	3.79807	3.16188	3.30504	3.93083	4.00483
HSPG2	chr1	22148736	22263750	1.48435	1.78909	1.24414	1.32559	1.96604	2.20375	1.21097	1.28039
PTPRU	chr1	29563027	29653325	2.2753	2.24728	1.86603	1.98127	2.3062	2.22639	1.9691	1.9445
SERINC2	chr1	31882411	31907527	2.13399	2.08258	1.82659	2.08669	1.72408	1.79299	1.804	2.09539
HIVEP3	chr1	41972035	42501596	1.32035	1.31235	1.01463	1.22499	1.43712	1.50772	1.21483	1.22729
ROR1	chr1	64239689	64647179	1.22121	1.2481	1.23662	1.53594	1.33224	1.52998	1.48894	1.5424
PTGFR	chr1	78956727	79006386	1.2233	1.15026	1.39478	1.31111	1.28195	1.18575	1.31576	1.39187
PALMD	chr1	100111430	100160097	1.32615	1.23269	1.62835	1.2727	1.01431	1.60809	1.21005	1.01371
CSF1	chr1	110453232	110473616	1.97062	1.73016	1.87352	2.07526	1.80991	1.72872	1.96829	2.04885
MLLT11	chr1	151032150	151040973	-1.48852	-1.60198	-1.63349	-1.17681	-1.4745	-1.78376	-1.16448	-1.34829
FAM5B	chr1	177140632	177251558	1.04959	1.24543	2.06914	1.67116	1.00613	1.01414	1.94444	1.97533
PLA2G4A	chr1	186798031	186958113	1.49888	1.76171	1.73056	1.90528	1.30915	1.35371	1.65307	1.8461
CNIH3	chr1	224804178	224928249	1.63528	1.93646	1.03728	1.30171	1.81023	1.71117	1.47475	1.29815
SIPA1L2	chr1	232533711	232651243	1.63024	1.21303	1.9103	1.46656	1.42552	1.48999	1.61944	1.52379
KCNK1	chr1	233749749	233808258	2.21947	2.17171	2.07191	1.93513	1.99199	1.98829	2.11189	1.76403
KMO	chr1	241695433	241758949	2.28738	2.39574	2.40789	2.24631	2.60184	2.41474	2.54201	2.17115
OPN3	chr1	241756451	241803701	2.32131	2.44547	2.14095	1.99694	2.58168	2.44515	2.33591	2.08827
LOC283070	chr10	12875132	12877545	1.3361	1.06096	1.22212	1.22765	1.30063	1.27601	1.25577	1.04941
NEBL	chr10	21068902	21463116	1.31737	1.391	1.46423	1.36293	1.48912	1.94992	1.38018	1.43506
RHOBTB1	chr10	62629197	62761198	1.3046	1.33113	1.2679	1.17953	1.27742	1.49269	1.21912	1.27164
RBP4	chr10	95351592	95360993	1.42726	1.19296	1.91878	1.72052	1.27438	1.12586	2.03462	1.75086
SH3PXD2A	chr10	105348284	105615164	1.56042	1.70722	1.84164	1.83428	1.89913	1.7461	1.73507	1.77554
ADAM8	chr10	135075919	135090407	1.94977	2.17474	1.91778	1.68723	2.21508	2.31349	1.82284	1.58636
ANO1	chr11	69924407	70035652	2.88961	3.07743	2.55606	2.7128	2.49206	2.58197	2.32627	2.59833
PGM2L1	chr11	74041360	74109502	1.31667	1.29866	1.42844	1.70992	1.44988	1.40594	1.68347	1.78658
DGAT2	chr11	75479777	75512581	1.65544	1.65069	1.2379	1.61562	1.63996	1.39737	1.55965	1.51896
HEPHL1	chr11	93754377	93847374	3.54601	3.47511	3.60233	3.62618	3.37001	3.28379	3.29663	3.3979
SLC35F2	chr11	107661716	107729914	-1.28888	-1.26847	-1.24912	-1.59137	-1.17352	-1.19934	-1.51952	-1.37842
NNMT	chr11	114128552	114183238	2.04447	2.18209	2.47271	2.23749	1.80961	2.3053	1.56989	1.90006
CLMP	chr11	122943032	123066007	1.3285	1.30908	1.21324	1.05023	1.3834	1.17137	1.19213	1.26899
TMEM45B	chr11	129685740	129729898	1.89187	1.51703	1.68824	1.30969	1.71167	1.82557	1.36127	1.29378
ADAMTS15	chr11	130318868	130346539	1.73728	1.93289	1.9384	1.87109	1.96634	1.96078	2.00999	2.17649
SNX19	chr11	130745765	130786382	1.55651	1.49956	1.46421	1.5811	1.71099	1.62046	1.52234	1.81635
PRR4	chr12	10998447	11002075	2.23198	1.84785	2.43434	1.72804	1.78504	2.12599	2.10571	1.65863
EPS8	chr12	15773074	15942510	1.49938	1.6831	1.3923	1.9637	1.7083	1.53766	1.81434	1.97312
BHLHE41	chr12	26272958	26278003	1.35352	1.12097	1.9508	2.00769	1.38967	1.24984	1.30642	1.59832
PTHLH	chr12	28111016	28124916	1.38083	1.24343	1.05505	1.18266	1.07445	1.30293	1.13044	1.38362
SOCS2-AS1	chr12	93936238	93965544	-1.70355	-1.62198	-1.40939	-1.87171	-1.69278	-2.03049	-1.75019	-1.92761
SOCS2-AS1	chr12	93959403	93965174	-1.70355	-1.62198	-1.40939	-1.87171	-1.69278	-2.03049	-1.75019	-1.92761
SOCS2	chr12	93963597	93970521	-1.44891	-1.34343	-1.31684	-1.5687	-1.2651	-1.60069	-1.41669	-1.54084
SOCS2	chr12	93965456	93969979	-1.44891	-1.34343	-1.31684	-1.5687	-1.2651	-1.60069	-1.41669	-1.54084
ALDH2	chr12	112204690	112247789	-1.08529	-1.26252	-1.38327	-1.33833	-1.30786	-1.00748	-1.33299	-1.63843
SHISA2	chr13	26618734	26625198	1.92137	2.0232	1.17328	1.50086	2.07467	2.08676	1.78435	1.65575
RASL11A	chr13	27844463	27847827	-1.49824	-1.46804	-1.97455	-2.34113	-1.30298	-1.57216	-2.18033	-2.40697
LCP1	chr13	46700057	46756459	-2.28717	-2.29735	-2.32919	-2.09201	-2.34469	-2.61844	-2.16488	-1.83983
SLAIN1	chr13	78271988	78338377	-1.504	-1.80065	-1.5764	-1.96301	-1.76384	-1.65792	-1.64247	-1.87525
GPC6	chr13	93879077	95060273	1.34906	1.41508	1.15702	1.25119	1.57275	1.58787	1.32504	1.33227
GNG2	chr14	52313951	52436518	1.78207	2.05371	2.18922	2.40408	1.76366	1.92706	2.31442	2.46021
NID2	chr14	52471519	52535946	2.69463	2.40569	2.85904	2.36171	2.46694	2.14716	2.3869	2.22199
PTGER2	chr14	52781015	52795322	1.62957	1.57392	2.13963	1.89498	1.85113	1.54313	2.51904	1.99956
ATP10A	chr15	25923859	26110317	1.80018	1.88383	2.24509	2.01186	1.90711	1.95302	2.04515	2.20316
GABRG3	chr15	27216428	27778373	-1.75761	-1.72679	-1.84227	-2.13957	-1.54413	-1.96203	-2.03311	-1.95634
BMF	chr15	40380090	40401085	2.01036	1.52067	1.94422	1.86641	1.32683	1.38712	2.00906	2.03994
SEMA7A	chr15	74701629	74726299	1.55969	1.46981	1.03309	1.42015	1.54067	1.19248	1.61322	1.6436
CSPG4	chr15	75966662	76005189	1.82061	1.53944	1.93457	1.72405	1.39219	1.6406	1.67492	1.8231
IL32	chr16	3115312	3119668	2.1868	2.51929	2.88021	2.95824	1.05923	1.34274	2.43031	2.5245
GPR56	chr16	57653649	57698944	2.27994	2.10177	2.04296	1.95344	1.94307	2.07128	1.88592	1.90453
CDH3	chr16	68678150	68732957	2.71185	2.97913	2.45349	2.4675	2.77653	2.72501	2.47036	2.57541
CDYL2	chr16	80637675	80838175	1.28138	1.19643	1.2021	1.40153	1.51691	1.26398	1.14357	1.39003
HSD17B2	chr16	82068857	82132139	2.3294	2.73003	2.41715	1.96866	2.62817	2.65184	1.94889	1.87124
IGFBP4	chr17	38599675	38613982	1.40347	1.39033	1.45336	1.34014	1.54699	1.37894	1.47321	1.36654
DD181999	chr17	48264089	48264112	1.33806	1.37216	1.034	1.66988	2.04499	1.633	1.95054	1.38338
MILR1	chr17	62461568	62464760	1.3549	1.11429	1.44464	1.24221	2.04244	1.46851	1.19048	1.11613
FAM20A	chr17	66531256	66597095	2.15147	2.43932	1.93033	2.56135	2.99605	3.0526	2.34654	2.3681
EPB41L3	chr18	5392387	5630642	1.00334	1.34947	1.19426	1.41565	1.18129	1.05157	1.21012	1.57054
RAB31	chr18	9708227	9862553	1.35049	1.26873	1.73046	1.81962	1.41552	1.41853	1.78114	1.78696
CABLES1	chr18	20714527	20840434	1.47977	1.68426	1.56005	1.61008	1.46084	1.65302	1.35707	1.61569
SIGLEC15	chr18	43405544	43422521	-1.20574	-1.38618	-1.93018	-2.24983	-1.84468	-1.51425	-1.93932	-2.2064
GDF15	chr19	18496967	18499986	2.65681	2.50112	2.34836	2.05472	2.78163	2.48001	2.52205	2.02003
LSR	chr19	35739558	35758867	-1.93372	-1.81096	-1.67596	-1.26499	-2.13833	-2.06403	-1.49669	-1.40894
KCNK6	chr19	38810483	38819649	1.96716	1.58487	1.46536	1.30864	1.96718	1.5773	1.64864	1.19628
AK097590	chr19	52892094	52892698	1.08669	1.41521	1.08198	1.18803	1.13414	1.45217	1.28944	1.23406
ZNF667-AS1	chr19	56989242	57006805	2.78654	2.94805	2.81022	2.75003	2.64124	2.68538	2.8907	3.0558
CDC42EP3	chr2	37869024	37899678	2.73452	2.88314	1.65244	1.79343	2.85418	2.65593	1.5716	1.75695
EPAS1	chr2	46524540	46613842	2.67882	2.73806	3.06241	2.92671	2.847	2.71965	2.82139	2.97963
EML6	chr2	54952148	55199156	1.85028	1.79652	2.35495	1.58614	2.2915	2.53289	1.89427	1.44876
TGFA	chr2	70674411	70781147	3.0827	3.18965	2.48741	2.65409	3.10094	2.85831	2.63194	2.78309
IL1RL1	chr2	102927961	102968497	-1.3752	-1.14942	-1.34022	-1.63107	-1.24663	-1.59452	-1.4753	-1.7597
IL1B	chr2	113587336	113594356	2.3621	2.629	3.01557	3.20765	2.59213	2.6218	3.6423	3.23045
GALNT3	chr2	166604312	166651169	1.09308	1.09153	1.30671	1.52698	1.10041	1.0958	1.49269	1.64659
ADAM23	chr2	207308367	207485854	-1.4761	-1.48633	-1.1489	-1.09341	-1.6661	-1.59218	-1.14758	-1.09736
IGFBP5	chr2	217536827	217560272	2.03948	2.33379	3.33071	3.10811	2.23517	2.55079	2.89	3.11374
ARL4C	chr2	235401685	235405693	2.09094	2.42868	1.39958	2.20541	2.15699	2.08031	2.15199	2.49863
COL6A3	chr2	238232654	238322850	1.73041	1.72236	1.59267	1.97677	1.95496	1.72236	2.02124	2.20281
SPTLC3	chr20	12989626	13147411	1.59395	1.68961	1.61333	1.5613	1.75389	1.75152	1.66663	1.75951
CST4	chr20	23666276	23669662	-1.75283	-1.52065	-1.40462	-1.80719	-1.9798	-1.73772	-1.96601	-1.69413
VSTM2L	chr20	36531498	36573747	1.87145	1.92843	1.13354	1.80346	2.14024	2.24386	1.63659	1.45586
KCNK15	chr20	43374487	43380954	-2.70578	-3.53003	-3.34619	-4.35576	-2.86167	-2.76134	-4.05433	-4.71281
SULF2	chr20	46286149	46415360	2.63515	2.68504	2.77464	2.57924	2.73747	2.84036	2.6379	2.71621
PHACTR3	chr20	58152563	58422766	-3.43172	-3.56365	-3.22415	-3.8105	-3.50826	-3.77815	-3.59054	-3.73343
STMN3	chr20	62271057	62284963	1.52109	1.53156	1.26682	1.48257	1.22058	1.31352	1.42357	1.43205
CXADR	chr21	18885223	18965897	-1.85497	-2.06534	-1.96706	-2.06497	-2.48279	-2.13311	-2.36002	-2.30493
BTG3	chr21	18965967	18985268	-1.38505	-1.61609	-1.39318	-1.12584	-1.25525	-1.63944	-1.03568	-1.41362
RIPK4	chr21	43159528	43187249	1.30686	1.5128	1.06967	1.42072	1.45921	1.54511	1.37657	1.44076
ICOSLG	chr21	45646721	45660834	1.07198	1.26607	1.48335	1.56403	1.26082	1.63855	1.6584	1.85169
COL18A1	chr21	46825096	46933634	1.40239	1.63843	1.11596	1.47832	1.63825	1.72997	1.45025	1.48343
COL6A1	chr21	47401662	47424963	1.49939	1.88623	1.45807	1.8624	1.80874	1.98753	1.78069	1.80909
COL6A2|DKFZp586E1322	chr21	47518032	47552763	1.59774	1.87162	1.67119	1.90891	1.68765	1.91607	1.94799	1.92332
SERPIND1	chr22	21128382	21142008	1.53426	1.74612	1.48591	1.36394	2.02988	1.90831	1.49636	1.666
APOBEC3C	chr22	39410264	39414825	1.92405	1.79109	2.01491	1.5075	2.19473	2.42457	1.7188	1.50434
WNT7B	chr22	46316247	46373008	1.99258	2.88686	1.16664	2.8608	2.77962	2.81502	2.63229	2.86844
OSBPL10	chr3	31699402	32023342	1.32407	1.1668	1.41794	1.34143	1.23418	1.35537	1.46746	1.59586
TMEM158	chr3	45265955	45267814	1.80602	1.41312	1.32459	1.40011	1.44061	1.22715	1.81999	1.37634
DOCK3	chr3	50712671	51421629	-1.11733	-1.156	-1.33749	-1.25942	-1.03026	-1.12601	-1.09128	-1.2379
PXK	chr3	58318616	58410878	1.20025	1.2827	1.07105	1.03888	1.58175	1.30483	1.07325	1.08022
ARL6IP5	chr3	69134089	69155239	1.28849	1.37115	1.16921	1.12963	1.25585	1.35462	1.12053	1.18423
COL8A1	chr3	99357439	99515577	1.76673	1.91551	2.78887	2.0844	1.83752	2.00374	2.09442	2.23183
CBLB	chr3	105377108	105588266	1.30092	1.26249	1.0727	1.06761	1.29222	1.2326	1.29055	1.33501
MYLK	chr3	123331142	123603149	1.33934	1.54394	1.23595	1.51309	1.26535	1.36351	1.39541	1.73756
PODXL2	chr3	127348001	127391653	1.88966	1.82846	2.10684	2.06621	1.79252	1.9542	1.90844	2.24494
LOC201651	chr3	151488243	151502682	-2.29214	-2.66803	-1.78491	-2.13774	-2.54997	-2.72914	-2.44575	-2.33778
LXN	chr3	158384202	158390482	1.69566	1.87808	1.62592	1.1086	1.90868	1.95072	1.28859	1.13774
SERPINI1	chr3	167453431	167543357	1.5264	1.4886	1.89656	2.16888	1.54864	1.46426	2.29544	2.2074
OSTN	chr3	190930321	190967910	-2.53582	-2.59934	-3.45988	-3.85079	-2.36927	-2.33817	-3.83309	-3.93212
FAM43A	chr3	194406621	194409766	1.87459	2.14985	2.33582	2.80363	1.87901	1.90181	3.02615	2.94163
MFI2	chr3	196728611	196756687	-1.50163	-1.36579	-1.21126	-1.11212	-1.9093	-1.49622	-1.28311	-1.25519
S100P	chr4	6695565	6698897	1.9054	1.68823	1.36994	1.13216	2.26519	1.95418	1.88962	1.48015
SHISA3	chr4	42399855	42404504	-1.55345	-1.38482	-1.43928	-1.38338	-1.60905	-1.5122	-1.63157	-1.41887
CXCL6	chr4	74702272	74704477	2.3696	2.14602	2.96612	3.1824	1.7648	2.14503	3.10354	3.07643
CXCL1	chr4	74735108	74737019	2.61272	2.45469	3.27383	3.38578	2.3874	2.22998	3.00624	3.02197
BTC	chr4	75671447	75719882	1.41101	1.23491	2.02159	1.91916	1.13465	1.25195	1.8127	2.13717
NPNT	chr4	106816596	106892828	1.71463	1.59922	2.22532	1.89217	1.81949	1.93275	1.93764	1.92433
NDNF	chr4	121956781	121993673	-2.21422	-2.53829	-2.21853	-2.6137	-2.52756	-2.27451	-2.51298	-2.86969
GUCY1B3	chr4	156680125	156728783	1.3962	1.25185	1.73981	1.87972	1.60955	1.57281	1.70976	1.73638
CPE	chr4	166300096	166419482	2.54343	2.5522	2.7555	2.58757	2.33505	2.51128	2.46503	2.39676
TLL1	chr4	166794409	167025609	1.2991	1.17693	1.29086	1.13245	1.08684	1.29468	1.26991	1.21874
SPOCK3	chr4	167654535	168155741	1.79772	1.96527	1.87004	1.83054	2.03186	2.23626	1.66908	1.9565
UBE2QL1	chr5	6448735	6496834	-1.54415	-1.43663	-1.44655	-1.24083	-1.37528	-1.53591	-1.18883	-1.26228
LOC100505806	chr5	9546311	9550409	1.6246	1.64961	1.58057	1.13991	1.65239	1.6434	1.84573	1.07618
FAM105A	chr5	14581890	14616287	1.17752	1.12787	1.13755	1.19617	1.26797	1.13437	1.18338	1.17213
PDZD2	chr5	31639516	32111038	1.72691	1.33609	1.51903	1.51054	1.51998	1.30868	1.43984	1.67463
ITGA1	chr5	52083773	52249485	3.67087	3.45228	4.28203	3.72736	3.76706	3.83188	3.80106	3.71796
PELO	chr5	52083773	52098452	1.80334	1.65544	1.78291	1.85084	1.79048	1.59749	1.87294	1.97415
ITGA2	chr5	52285155	52390609	1.95884	2.0466	1.92245	2.01553	2.26471	1.98862	1.87303	2.11546
ESM1	chr5	54273694	54281414	-1.92108	-1.78081	-2.1053	-1.91123	-2.20739	-2.03089	-2.72924	-2.13375
DEPDC1B	chr5	59892738	59995993	1.6905	1.69473	1.55885	1.73966	1.51542	1.11392	1.74322	1.43921
ENC1	chr5	73923230	73937249	1.14674	1.22847	1.90891	1.62379	1.23211	1.30257	1.36002	1.57804
C5orf46	chr5	147269578	147286101	3.01616	2.9737	2.88657	2.63928	3.00904	2.70517	3.23718	3.04532
PPP1R3G	chr6	5085719	5087455	1.72555	1.33327	1.54516	1.64985	1.4282	1.24899	1.29073	1.52155
SPDEF	chr6	34505578	34524110	1.77612	2.00111	1.48279	1.20443	2.00894	2.19085	1.27571	1.21158
CDKN1A	chr6	36644236	36655116	1.17575	1.19921	1.01794	1.59513	1.2512	1.0762	1.39558	1.20081
TNFRSF21	chr6	47199267	47277680	1.09855	1.02652	1.25883	1.00503	1.13284	1.39914	1.09374	1.17304
BAI3	chr6	69345631	70099403	-1.86846	-1.87337	-1.54189	-1.837	-1.83468	-1.53734	-1.76424	-1.81585
RRAGD	chr6	90074334	90121995	-2.16541	-2.08247	-2.05999	-1.83992	-2.15579	-2.33118	-1.728	-1.7205
GRIK2	chr6	101841381	102517958	1.2134	1.38465	1.00317	1.25474	1.58165	1.43743	1.42254	1.4599
RPS6KA2	chr6	166822853	167275771	2.02438	1.80895	1.60394	1.59557	2.42015	2.19771	1.67753	1.49132
FAM20C	chr7	192968	300740	1.77317	1.54126	1.5168	1.69859	1.37138	1.37231	1.97261	1.91639
ETV1|AK055368	chr7	13930852	14031050	1.17091	1.10136	1.21438	1.12442	1.14971	1.16294	1.02062	1.16116
TSPAN13	chr7	16793350	16824161	1.42166	1.26004	1.21494	1.41321	1.08964	1.43883	1.39626	1.30703
AGR2	chr7	16832263	16844738	1.44698	1.60031	1.62429	1.31634	1.52857	1.91293	1.42035	1.24453
AHR	chr7	17338275	17385775	1.22897	1.16992	1.22263	1.31537	1.14768	1.20171	1.18779	1.36101
INHBA	chr7	41728600	41742706	1.11908	1.0191	1.48796	1.08153	1.00272	1.15133	1.3133	1.54918
IGFBP3	chr7	45951843	45960871	-1.23084	-1.56862	-1.12286	-1.59178	-1.74835	-1.80481	-1.48999	-1.63315
CO9	chr7	55840871	55841376	3.59752	3.21112	3.03586	2.87112	3.53822	3.3761	3.05582	3.08804
GNAI1	chr7	79764139	79848725	1.1162	1.10465	1.36006	1.40933	1.01793	1.01005	1.55838	1.40637
SEMA3C	chr7	80371853	80551675	1.35558	1.21181	1.80448	1.68687	1.12127	1.46953	1.76283	1.98996
RUNDC3B	chr7	87257728	87461613	-2.4402	-2.54022	-2.05225	-2.28763	-2.33375	-2.47057	-2.58365	-2.54377
PDK4	chr7	95212808	95225925	1.8411	1.28366	1.88104	1.46079	1.55652	1.56344	1.16773	1.12848
TRIP6	chr7	100464949	100471076	1.90014	1.72879	1.23727	1.6763	1.5986	1.81326	1.39082	1.5765
PODXL	chr7	131185020	131241376	1.04068	1.42425	1.35804	1.62641	1.2855	1.26128	1.49436	1.85802
PTN	chr7	136912091	137028546	1.44715	1.55382	1.73253	2.22116	1.24187	1.54649	1.74009	1.93613
DENND2A	chr7	140218219	140341286	1.38605	1.5663	1.16557	1.35051	1.59166	1.4682	1.45327	1.46627
INSIG1	chr7	155089485	155101945	1.32088	1.04187	1.14176	1.12051	1.36943	1.35524	1.24759	1.0078
BC034319	chr8	32785487	32902373	-1.90444	-2.13159	-1.5745	-2.40244	-1.79433	-1.99472	-2.4106	-2.13188
FGFR1	chr8	38268655	38326352	1.11271	1.3196	1.15199	1.15659	1.22791	1.21328	1.14467	1.36465
FABP4	chr8	82390731	82395473	1.13719	1.27989	2.76056	2.77232	1.17479	1.53527	2.69983	2.17848
CALB1	chr8	91070837	91107687	2.6765	2.04733	1.922	1.54733	1.94893	1.59733	2.06929	1.48667
SDC2	chr8	97505881	97624037	2.16596	2.12412	2.40071	2.21248	1.96004	1.99577	2.2693	2.35387
NOV	chr8	120428551	120436678	1.60395	1.63835	1.70837	1.65959	1.71863	1.68493	1.48152	1.58361
ST3GAL1	chr8	134467090	134584183	1.00421	1.04583	1.01754	1.06059	1.14561	1.22048	1.0928	1.35489
LOC100128338	chr8	144816309	144828507	-1.19099	-1.49299	-1.5062	-1.36251	-1.43165	-1.34597	-1.11127	-1.22807
AX746851	chr8	144824176	144828506	-1.16731	-1.49927	-1.52489	-1.3044	-1.57239	-1.35447	-1.29359	-1.09799
ELAVL2	chr9	23690102	23826063	1.35173	1.35338	1.40242	1.78703	1.05681	1.09767	1.49747	1.92946
GLIPR2	chr9	36136741	36163903	1.36829	1.38013	1.35691	1.78127	1.00962	1.48363	1.49014	1.53727
TMEM27	chrX	15645440	15683154	-2.5925	-2.51245	-3.02412	-3.02417	-2.87235	-2.87888	-3.14027	-2.91167
XK	chrX	37545132	37591383	1.99932	1.54936	2.16559	1.71897	1.73761	2.17394	1.65774	1.70422
SRPX	chrX	38008587	38080177	1.45503	1.65241	1.34278	1.41306	1.59521	1.4435	1.36197	1.2956
SLC16A2	chrX	73641327	73753764	1.3893	1.97334	1.61835	1.66397	1.49993	1.83886	1.33848	1.79251
HMGN5	chrX	80369199	80457441	-1.36415	-1.58198	-1.19119	-1.20911	-1.4869	-1.58714	-1.22398	-1.25844
HS6ST2	chrX	131760037	132095423	1.60216	1.77384	1.14187	1.52962	1.77959	1.8167	1.4485	1.44453
CD24	chrY	21152525	21154705	3.84311	3.93049	3.39045	3.31996	3.97387	3.83349	3.4307	3.3087
